# Supplementary material for: Breaking constraint of mammalian axial formulae
Source: Nat Commun. 2022 Jan 11;13:243. doi: 10.1038/s41467-021-27335-z (PMC8752674; doi:10.1038/s41467-021-27335-z)
Supplement: Supplementary file 8 — Source Data [file 41467_2021_27335_MOESM8_ESM.xlsx]

## Sheet: Fig 1b
geneID	day	genotype	gdf11	conditionID	N	mean fold change	sd	se	ci
Hoxb8	0	TKO	gdf11	TKO_gdf11	1	5.36471	NA	NA	NA
Hoxb8	0	TKO	no_gdf11	TKO_no_gdf11	1	5.36471	NA	NA	NA
Hoxb8	0	WT	gdf11	WT_gdf11	2	2.84727	0.320294	0.226482	2.87772
Hoxb8	0	WT	no_gdf11	WT_no_gdf11	2	2.84727	0.320294	0.226482	2.87772
Hoxb8	1	TKO	gdf11	TKO_gdf11	2	1.00326	0.114324	0.0808394	1.02716
Hoxb8	1	TKO	no_gdf11	TKO_no_gdf11	2	1.00326	0.114324	0.0808394	1.02716
Hoxb8	1	WT	gdf11	WT_gdf11	2	1.00095	0.0617759	0.0436822	0.555034
Hoxb8	1	WT	no_gdf11	WT_no_gdf11	2	1.00095	0.0617759	0.0436822	0.555034
Hoxb8	2	TKO	gdf11	TKO_gdf11	2	1.08894	0.0549497	0.0388553	0.493704
Hoxb8	2	TKO	no_gdf11	TKO_no_gdf11	2	1.08894	0.0549497	0.0388553	0.493704
Hoxb8	2	WT	gdf11	WT_gdf11	2	1.05713	0.295039	0.208624	2.65082
Hoxb8	2	WT	no_gdf11	WT_no_gdf11	2	1.05713	0.295039	0.208624	2.65082
Hoxb8	3	TKO	gdf11	TKO_gdf11	2	0.37118	0.00854977	0.0060456	0.0768167
Hoxb8	3	TKO	no_gdf11	TKO_no_gdf11	2	0.37118	0.00854977	0.0060456	0.0768167
Hoxb8	3	WT	gdf11	WT_gdf11	2	0.793425	0.0450859	0.0318805	0.40508
Hoxb8	3	WT	no_gdf11	WT_no_gdf11	2	0.793425	0.0450859	0.0318805	0.40508
Hoxb8	4	TKO	gdf11	TKO_gdf11	2	0.993588	0.92998	0.657595	8.35554
Hoxb8	4	TKO	no_gdf11	TKO_no_gdf11	2	0.993588	0.92998	0.657595	8.35554
Hoxb8	4	WT	gdf11	WT_gdf11	2	7.74634	1.57229	1.11178	14.1265
Hoxb8	4	WT	no_gdf11	WT_no_gdf11	2	7.74634	1.57229	1.11178	14.1265
Hoxb8	5	TKO	gdf11	TKO_gdf11	2	61.7413	22.8479	16.1559	205.28
Hoxb8	5	TKO	no_gdf11	TKO_no_gdf11	2	61.7413	22.8479	16.1559	205.28
Hoxb8	5	WT	gdf11	WT_gdf11	2	138.028	48.1677	34.0597	432.769
Hoxb8	5	WT	no_gdf11	WT_no_gdf11	2	138.028	48.1677	34.0597	432.769
Hoxb8	7	TKO	gdf11	TKO_gdf11	2	221.168	8.23657	5.82413	74.0026
Hoxb8	7	TKO	no_gdf11	TKO_no_gdf11	2	356.948	152.541	107.862	1370.52
Hoxb8	7	WT	gdf11	WT_gdf11	2	30.6531	3.40342	2.40658	30.5785
Hoxb8	7	WT	no_gdf11	WT_no_gdf11	2	33.826	0.431044	0.304794	3.87278
Hoxb8	8	TKO	gdf11	TKO_gdf11	2	28.8899	4.28871	3.03258	38.5326
Hoxb8	8	TKO	no_gdf11	TKO_no_gdf11	1	269.38	NA	NA	NA
Hoxb8	8	WT	gdf11	WT_gdf11	2	7.02041	0.46075	0.3258	4.13968
Hoxb8	8	WT	no_gdf11	WT_no_gdf11	2	54.3058	0.532329	0.376413	4.78278
Hoxb8	9	TKO	gdf11	TKO_gdf11	2	16.9629	8.35645	5.9089	75.0797
Hoxb8	9	TKO	no_gdf11	TKO_no_gdf11	2	400.413	28.6287	20.2435	257.219
Hoxb8	9	WT	gdf11	WT_gdf11	2	11.634	0.81474	0.576108	7.32015
Hoxb8	9	WT	no_gdf11	WT_no_gdf11	2	36.972	10.2664	7.25945	92.24
Hoxc8	0	TKO	gdf11	TKO_gdf11	1	5.95252	NA	NA	NA
Hoxc8	0	TKO	no_gdf11	TKO_no_gdf11	1	5.95252	NA	NA	NA
Hoxc8	0	WT	gdf11	WT_gdf11	2	7.50495	0.822309	0.581461	7.38816
Hoxc8	0	WT	no_gdf11	WT_no_gdf11	2	7.50495	0.822309	0.581461	7.38816
Hoxc8	1	TKO	gdf11	TKO_gdf11	2	1	0.00343091	0.00242602	0.0308255
Hoxc8	1	TKO	no_gdf11	TKO_no_gdf11	2	1	0.00343091	0.00242602	0.0308255
Hoxc8	1	WT	gdf11	WT_gdf11	2	1.00201	0.0897538	0.0634655	0.806406
Hoxc8	1	WT	no_gdf11	WT_no_gdf11	2	1.00201	0.0897538	0.0634655	0.806406
Hoxc8	2	TKO	gdf11	TKO_gdf11	2	1.12017	0.205273	0.14515	1.84431
Hoxc8	2	TKO	no_gdf11	TKO_no_gdf11	2	1.12017	0.205273	0.14515	1.84431
Hoxc8	2	WT	gdf11	WT_gdf11	2	0.837958	0.148709	0.105153	1.3361
Hoxc8	2	WT	no_gdf11	WT_no_gdf11	2	0.837958	0.148709	0.105153	1.3361
Hoxc8	3	TKO	gdf11	TKO_gdf11	2	0.7396	0.12161	0.0859912	1.09262
Hoxc8	3	TKO	no_gdf11	TKO_no_gdf11	2	0.7396	0.12161	0.0859912	1.09262
Hoxc8	3	WT	gdf11	WT_gdf11	2	0.804439	0.0315342	0.0222981	0.283324
Hoxc8	3	WT	no_gdf11	WT_no_gdf11	2	0.804439	0.0315342	0.0222981	0.283324
Hoxc8	4	TKO	gdf11	TKO_gdf11	2	0.489651	0.169972	0.120188	1.52714
Hoxc8	4	TKO	no_gdf11	TKO_no_gdf11	2	0.489651	0.169972	0.120188	1.52714
Hoxc8	4	WT	gdf11	WT_gdf11	2	1.20441	0.217228	0.153603	1.95172
Hoxc8	4	WT	no_gdf11	WT_no_gdf11	2	1.20441	0.217228	0.153603	1.95172
Hoxc8	5	TKO	gdf11	TKO_gdf11	2	135.875	64.466	45.5843	579.204
Hoxc8	5	TKO	no_gdf11	TKO_no_gdf11	2	135.875	64.466	45.5843	579.204
Hoxc8	5	WT	gdf11	WT_gdf11	2	168.619	73.5576	52.0131	660.889
Hoxc8	5	WT	no_gdf11	WT_no_gdf11	2	168.619	73.5576	52.0131	660.889
Hoxc8	7	TKO	gdf11	TKO_gdf11	2	167.783	12.3242	8.7145	110.728
Hoxc8	7	TKO	no_gdf11	TKO_no_gdf11	2	336.898	43.9626	31.0862	394.988
Hoxc8	7	WT	gdf11	WT_gdf11	2	36.6	1.00444	0.710248	9.02456
Hoxc8	7	WT	no_gdf11	WT_no_gdf11	2	77.0219	5.28095	3.7342	47.4475
Hoxc8	8	TKO	gdf11	TKO_gdf11	2	167.643	26.754	18.9179	240.375
Hoxc8	8	TKO	no_gdf11	TKO_no_gdf11	2	500.866	13.9911	9.89317	125.705
Hoxc8	8	WT	gdf11	WT_gdf11	2	21.8056	2.0277	1.4338	18.2182
Hoxc8	8	WT	no_gdf11	WT_no_gdf11	2	80.648	8.01096	5.6646	71.9756
Hoxc8	9	TKO	gdf11	TKO_gdf11	2	125.305	28.7921	20.3591	258.687
Hoxc8	9	TKO	no_gdf11	TKO_no_gdf11	2	744.524	75.0445	53.0645	674.248
Hoxc8	9	WT	gdf11	WT_gdf11	2	32.3145	1.33004	0.940481	11.9499
Hoxc8	9	WT	no_gdf11	WT_no_gdf11	2	69.8943	6.97685	4.93338	62.6845
Hoxd13	0	TKO	gdf11	TKO_gdf11	1	0.465386	NA	NA	NA
Hoxd13	0	TKO	no_gdf11	TKO_no_gdf11	1	0.465386	NA	NA	NA
Hoxd13	0	WT	gdf11	WT_gdf11	2	0.574428	0.0393852	0.0278496	0.353862
Hoxd13	0	WT	no_gdf11	WT_no_gdf11	2	0.574428	0.0393852	0.0278496	0.353862
Hoxd13	1	TKO	gdf11	TKO_gdf11	2	1.03017	0.349999	0.247487	3.14462
Hoxd13	1	TKO	no_gdf11	TKO_no_gdf11	2	1.03017	0.349999	0.247487	3.14462
Hoxd13	1	WT	gdf11	WT_gdf11	2	1.00416	0.129083	0.0912751	1.15976
Hoxd13	1	WT	no_gdf11	WT_no_gdf11	2	1.00416	0.129083	0.0912751	1.15976
Hoxd13	2	TKO	gdf11	TKO_gdf11	2	0.489275	0.0119892	0.00847764	0.107719
Hoxd13	2	TKO	no_gdf11	TKO_no_gdf11	2	0.489275	0.0119892	0.00847764	0.107719
Hoxd13	2	WT	gdf11	WT_gdf11	2	0.692725	0.108205	0.0765122	0.97218
Hoxd13	2	WT	no_gdf11	WT_no_gdf11	2	0.692725	0.108205	0.0765122	0.97218
Hoxd13	3	TKO	gdf11	TKO_gdf11	2	0.223175	0.0356163	0.0251846	0.32
Hoxd13	3	TKO	no_gdf11	TKO_no_gdf11	2	0.223175	0.0356163	0.0251846	0.32
Hoxd13	3	WT	gdf11	WT_gdf11	2	0.306493	0.0105134	0.0074341	0.0944592
Hoxd13	3	WT	no_gdf11	WT_no_gdf11	2	0.306493	0.0105134	0.0074341	0.0944592
Hoxd13	4	TKO	gdf11	TKO_gdf11	2	0.198171	0.0325846	0.0230408	0.292761
Hoxd13	4	TKO	no_gdf11	TKO_no_gdf11	2	0.198171	0.0325846	0.0230408	0.292761
Hoxd13	4	WT	gdf11	WT_gdf11	2	0.25428	0.037748	0.0266919	0.339153
Hoxd13	4	WT	no_gdf11	WT_no_gdf11	2	0.25428	0.037748	0.0266919	0.339153
Hoxd13	5	TKO	gdf11	TKO_gdf11	2	0.450879	0.170961	0.120888	1.53603
Hoxd13	5	TKO	no_gdf11	TKO_no_gdf11	2	0.450879	0.170961	0.120888	1.53603
Hoxd13	5	WT	gdf11	WT_gdf11	2	0.839597	0.37258	0.263454	3.3475
Hoxd13	5	WT	no_gdf11	WT_no_gdf11	2	0.839597	0.37258	0.263454	3.3475
Hoxd13	7	TKO	gdf11	TKO_gdf11	2	6.37836	0.365567	0.258495	3.28449
Hoxd13	7	TKO	no_gdf11	TKO_no_gdf11	2	1.80529	0.408781	0.289052	3.67276
Hoxd13	7	WT	gdf11	WT_gdf11	2	0.937423	0.0257264	0.0181913	0.231143
Hoxd13	7	WT	no_gdf11	WT_no_gdf11	2	1.059	0.185893	0.131446	1.67018
Hoxd13	8	TKO	gdf11	TKO_gdf11	2	68.3817	8.45785	5.9806	75.9908
Hoxd13	8	TKO	no_gdf11	TKO_no_gdf11	2	1.40062	0.592306	0.418824	5.32166
Hoxd13	8	WT	gdf11	WT_gdf11	2	15.79	2.97721	2.10521	26.7492
Hoxd13	8	WT	no_gdf11	WT_no_gdf11	2	4.57034	0.364741	0.257911	3.27707
Hoxd13	9	TKO	gdf11	TKO_gdf11	2	154.353	2.49644	1.76525	22.4297
Hoxd13	9	TKO	no_gdf11	TKO_no_gdf11	2	4.97195	1.88523	1.33306	16.9381
Hoxd13	9	WT	gdf11	WT_gdf11	2	69.4664	1.80431	1.27584	16.2111
Hoxd13	9	WT	no_gdf11	WT_no_gdf11	2	16.5505	7.75145	5.4811	69.644

## Sheet: Fig 1d
WT	TKO	Gdf11.het	Gdf11.het..TKO	Gdf11.null	Gdf11.null..TKO	ID
26	27	27	29	34	39	1
26	27	27	29	33	37	2
26	27	26	29	34	39	3
26	27	27	27	34	39	4
26	27	27	28	34		5
26	27	27	29	34		6
25	27	27	28	34		7
26	27	27	28	34		8
26	27	27	28	34		9
26	27	27	28	34		10
26	26	27	29	34		11
26	27	27	28	33		12
26	27	27	29	34		13
26	27	27	29	34		14
26	27	27	29	34		15
26	27	27	29	34		16
26	27	27	29	34		17
26	27	27		34		18
26	27	27		34		19
26	27	27		34		20
26	27	27		34		21
26	27	27		34		22
26	27	27		34		23
26	27	27		34		24
26	27	27		34		25
26	27	27		35		26
26	27	27		35		27
26	27	27		33		28
26	27	27		34		29
26	27	27		34		30
26	27	27		34		31
26	27	27		34		32
26	27	27				33
26		27				34
26		27				35
25		27				36
26		28				37
26		27				38
26		27				39
26		27				40
26		27				41
26		27				42
26		27				43
26		27				44
26		27				45
26		26				46
26		27				47
26		27				48
26		27				49
26		27				50
26		27				51
26		27				52
25		27				53
25		27				54
26		27				55
26		27				56
26		27				57
		27				58
		27				59
		27				60
		27				61
		27				62
		27				63
		27				64
		27				65

## Sheet: Fig 1e
WT	TKO	Gdf11-het	Gdf11-het, TKO	ID
59	62	62	67	1
59	63	64	65	2
59	62	63	63	3
62	61	64	66	4
61	62	64	67	5
61	62	65	65	6
60	62	64	66	7
62	61	64	66	8
60	62	65	65	9
61	62	64	66	10
62	63	64	65	11
60	60	64	65	12
61	62	64	66	13
61	61	64	67	14
61	62	64	66	15
60	62	64	66	16
60	63	63		17
60	62	64		18
61	62	65		19
60	61	63		20
61	62	65		21
61	61	65		22
61	61	65		23
62	62	63		24
60	63	64		25
60	60	64		26
60	61	65		27
61	60	64		28
60	62	64		29
60	61	64		30
61	61	65		31
60	62	65		32
61		64		33
61		64		34
60		64		35
61		64		36
61		63		37
60		63		38
62		64		39
61		64		40
60		64		41
60		64		42
60		65		43
60		64		44
61		66		45
61		65		46
60		64		47
61		64		48
61		64		49
60		65		50
		64		51
		64		52
		64		53
		65		54
		64		55
		65		56
		63		57

## Sheet: Fig 2b
WT	WT_AGN	TKO	TKO_AGN	Gdf11-het	Gdf11-het_AGN	Gdf11-het, TKO	Gdf11-het, TKO_AGN	ID
59	62	62	63	62	65	67	69	1
59	62	63	63	64	66	65	67	2
59	62	62	66	63	65	63	67	3
62		61	63	64	67	66	67	4
61		62	63	64	66	67	67	5
61		62	64	65	64	65	68	6
60		62		64	66	66		7
62		61		64	65	66		8
60		62		65	65	65		9
61		62		64	65	66		10
62		63		64	65	65		11
60		60		64		65		12
61		62		64		66		13
61		61		64		67		14
61		62		64		66		15
60		62		64		66		16
60		63		63				17
60		62		64				18
61		62		65				19
60		61		63				20
61		62		65				21
61		61		65				22
61		61		65				23
62		62		63				24
60		63		64				25
60		60		64				26
60		61		65				27
61		60		64				28
60		62		64				29
60		61		64				30
61		61		65				31
60		62		65				32
61				64				33
61				64				34
60				64				35
61				64				36
61				63				37
60				63				38
62				64				39
61				64				40
60				64				41
60				64				42
60				65				43
60				64				44
61				66				45
61				65				46
60				64				47
61				64				48
61				64				49
60				65				50
				64				51
				64				52
				64				53
				65				54
				64				55
				65				56
				63				57

## Sheet: Fig 3a_raw
sampleID	geneID	ct	delta1_meanRef	stage	genotype	replicate	somite	refWT_mean_dCT	ddCt_somite_matched
Gdf11 1.2	Hoxa1	14.6687	5.14328	E9.5	WT	B	21	5.41742	1.20927
Gdf11 1.4	Hoxa1	14.7476	5.25637	E9.5	Gdf11Het	A	21	5.41742	1.1181
Gdf11 1.3	Hoxa1	14.8258	5.17688	E9.5	Gdf11KO	A	21	5.41742	1.18144
Gdf11 3.2	Hoxa1	14.8497	5.20315	E10.5	Gdf11KO	A	32	6.03552	1.78061
Gdf11 2.4	Hoxa1	14.9266	5.35457	E9.5	Gdf11KO	C	21	5.41742	1.04453
Gdf11 3.7	Hoxa1	14.9668	5.33063	E10.5	Gdf11KO	B	32	6.03552	1.63002
Gdf11 1.8	Hoxa1	14.9763	5.42174	E9.5	Gdf11Het	B	21	5.41742	0.99701
Gdf11 2.1	Hoxa1	15.0095	5.63103	E9.5	WT	C	21	5.41742	0.862378
a2b 5	Hoxa1	15.0451	5.44888	E9.5	a2b	A	21	5.41742	0.978428
Gdf11 2.3	Hoxa1	15.0692	5.42177	E9.5	Gdf11KO	B	21	5.41742	0.996991
a2b 7	Hoxa1	15.1213	5.67358	E9.5	a2b	C	21	5.41742	0.837314
a2b 6	Hoxa1	15.1794	5.32977	E9.5	a2b	B	21	5.41742	1.06264
Gdf11 2.5	Hoxa1	15.2629	5.90416	E9.5	Gdf11Het	C	21	5.41742	0.713638
GdfTKO 3	Hoxa1	15.2721	5.71253	E9.5	Gdf11mutTKO	B	21	5.41742	0.815012
GdfTKO 5	Hoxa1	15.3689	5.95343	E9.5	Gdf11HetTKO	B	21	5.41742	0.689678
GdfTKO 9	Hoxa1	15.5562	5.54513	E10.5	Gdf11mutTKO	B	32	6.03552	1.40482
GdfTKO 2	Hoxa1	15.5719	5.75952	E9.5	Gdf11mutTKO	A	21	5.41742	0.788892
GdfTKO 4	Hoxa1	15.6112	5.92013	E9.5	Gdf11mutTKO	C	21	5.41742	0.705781
WT1 1	Hoxa1	15.6331	5.86454	E10.5	WT	A	32	6.03552	1.12583
Gdf11 1.1	Hoxa1	15.6552	5.47795	E9.5	WT	A	21	5.41742	0.958911
GdfTKO 6	Hoxa1	15.6842	5.88124	E9.5	Gdf11HetTKO	C	21	5.41742	0.725066
Gdf11 3.3	Hoxa1	15.6866	5.84461	E10.5	Gdf11Het	A	32	6.03552	1.14148
GdfTKO 7	Hoxa1	15.7325	5.43165	E10.5	Gdf11mutTKO	A	32	6.03552	1.51979
GdfTKO 1	Hoxa1	15.7409	5.9833	E9.5	Gdf11HetTKO	A	21	5.41742	0.675544
GdfTKO 14	Hoxa1	15.7546	6.00026	E10.5	Gdf11HetTKO	E	32	6.03552	1.02474
GdfTKO 10	Hoxa1	15.7889	5.86435	E10.5	Gdf11HetTKO	B	32	6.03552	1.12597
Gdf11 3.8	Hoxa1	15.7973	5.65903	E10.5	Gdf11Het	B	32	6.03552	1.29818
a2b 19	Hoxa1	15.8228	5.90584	E10.5	a2b	A	32	6.03552	1.09405
a2b 129	Hoxa1	15.9171	6.15257	E10.5	a2b	D	32	6.03552	0.922074
GdfTKO 8	Hoxa1	15.9773	6.06453	E10.5	Gdf11HetTKO	A	32	6.03552	0.980096
GdfTKO 13	Hoxa1	16.1422	5.85935	E10.5	Gdf11HetTKO	D	32	6.03552	1.12988
a2b 108	Hoxa1	16.2548	5.74295	E10.5	a2b	B	32	6.03552	1.22482
Gdf11 3.10	Hoxa1	16.7575	6.05669	E10.5	Gdf11Het	C	32	6.03552	0.985432
WT1 4	Hoxa1	16.9248	6.00499	E10.5	WT	D	32	6.03552	1.02139
WT1 2	Hoxa1	17.0235	6.33343	E10.5	WT	B	32	6.03552	0.813432
WT1 3	Hoxa1	18.0119	5.93913	E10.5	WT	C	32	6.03552	1.0691
a2b 110	Hoxa1	20.5743	5.98171	E10.5	a2b	C	32	6.03552	1.038
a2b 7	Hoxa10	13.8914	4.4437	E9.5	a2b	C	21	4.84759	1.32307
a2b 6	Hoxa10	13.9459	4.09626	E9.5	a2b	B	21	4.84759	1.68335
Gdf11 1.4	Hoxa10	13.9663	4.47509	E9.5	Gdf11Het	A	21	4.84759	1.2946
Gdf11 1.2	Hoxa10	13.9813	4.45586	E9.5	WT	B	21	4.84759	1.31197
a2b 5	Hoxa10	14.0696	4.47344	E9.5	a2b	A	21	4.84759	1.29608
Gdf11 1.3	Hoxa10	14.1268	4.47786	E9.5	Gdf11KO	A	21	4.84759	1.29211
GdfTKO 5	Hoxa10	14.2901	4.87468	E9.5	Gdf11HetTKO	B	21	4.84759	0.981401
Gdf11 2.4	Hoxa10	14.3938	4.82173	E9.5	Gdf11KO	C	21	4.84759	1.01809
Gdf11 1.8	Hoxa10	14.4815	4.92691	E9.5	Gdf11Het	B	21	4.84759	0.946507
Gdf11 2.1	Hoxa10	14.4858	5.10735	E9.5	WT	C	21	4.84759	0.83523
GdfTKO 1	Hoxa10	14.5246	4.76702	E9.5	Gdf11HetTKO	A	21	4.84759	1.05743
Gdf11 3.2	Hoxa10	14.6826	5.03595	E10.5	Gdf11KO	A	32	5.13806	1.07334
Gdf11 2.5	Hoxa10	14.702	5.34328	E9.5	Gdf11Het	C	21	4.84759	0.709225
GdfTKO 6	Hoxa10	14.8447	5.04173	E9.5	Gdf11HetTKO	C	21	4.84759	0.874093
a2b 129	Hoxa10	14.8779	5.11334	E10.5	a2b	D	32	5.13806	1.01729
WT1 1	Hoxa10	14.9037	5.13508	E10.5	WT	A	32	5.13806	1.00207
Gdf11 2.3	Hoxa10	14.9241	5.27666	E9.5	Gdf11KO	B	21	4.84759	0.74274
Gdf11 3.7	Hoxa10	14.9497	5.31349	E10.5	Gdf11KO	B	32	5.13806	0.885508
Gdf11 3.3	Hoxa10	14.9739	5.1319	E10.5	Gdf11Het	A	32	5.13806	1.00428
GdfTKO 3	Hoxa10	14.9902	5.4306	E9.5	Gdf11mutTKO	B	21	4.84759	0.667572
GdfTKO 14	Hoxa10	15.0127	5.25841	E10.5	Gdf11HetTKO	E	32	5.13806	0.919971
a2b 19	Hoxa10	15.083	5.16596	E10.5	a2b	A	32	5.13806	0.980848
GdfTKO 10	Hoxa10	15.1069	5.18243	E10.5	Gdf11HetTKO	B	32	5.13806	0.969715
Gdf11 1.1	Hoxa10	15.1568	4.97957	E9.5	WT	A	21	4.84759	0.912581
GdfTKO 9	Hoxa10	15.1685	5.15736	E10.5	Gdf11mutTKO	B	32	5.13806	0.986715
GdfTKO 8	Hoxa10	15.2813	5.36851	E10.5	Gdf11HetTKO	A	32	5.13806	0.852371
GdfTKO 7	Hoxa10	15.3035	5.00267	E10.5	Gdf11mutTKO	A	32	5.13806	1.09839
Gdf11 3.8	Hoxa10	15.3043	5.166	E10.5	Gdf11Het	B	32	5.13806	0.980823
GdfTKO 13	Hoxa10	15.493	5.21022	E10.5	Gdf11HetTKO	D	32	5.13806	0.951217
GdfTKO 4	Hoxa10	15.5864	5.89532	E9.5	Gdf11mutTKO	C	21	4.84759	0.483728
a2b 108	Hoxa10	15.7183	5.20641	E10.5	a2b	B	32	5.13806	0.953732
GdfTKO 2	Hoxa10	15.9081	6.09573	E9.5	Gdf11mutTKO	A	21	4.84759	0.420992
WT1 4	Hoxa10	15.9449	5.02516	E10.5	WT	D	32	5.13806	1.0814
WT1 2	Hoxa10	15.9628	5.27269	E10.5	WT	B	32	5.13806	0.910909
Gdf11 3.10	Hoxa10	16.2342	5.5333	E10.5	Gdf11Het	C	32	5.13806	0.760363
WT1 3	Hoxa10	17.1921	5.11933	E10.5	WT	C	32	5.13806	1.01307
a2b 110	Hoxa10	19.8593	5.26678	E10.5	a2b	C	32	5.13806	0.914644
a2b 5	Hoxa11	13.8266	4.23042	E9.5	a2b	A	21	4.45251	1.16642
Gdf11 2.1	Hoxa11	13.828	4.44953	E9.5	WT	C	21	4.45251	1.00207
Gdf11 1.2	Hoxa11	13.9244	4.399	E9.5	WT	B	21	4.45251	1.03779
Gdf11 3.7	Hoxa11	13.9713	4.33507	E10.5	Gdf11KO	B	32	5.78498	2.73189
Gdf11 2.5	Hoxa11	13.9863	4.62763	E9.5	Gdf11Het	C	21	4.45251	0.885693
a2b 7	Hoxa11	14.1141	4.66642	E9.5	a2b	C	21	4.45251	0.862192
Gdf11 1.8	Hoxa11	14.121	4.56643	E9.5	Gdf11Het	B	21	4.45251	0.924074
GdfTKO 10	Hoxa11	14.1825	4.25795	E10.5	Gdf11HetTKO	B	32	5.78498	2.88191
Gdf11 1.4	Hoxa11	14.3067	4.81549	E9.5	Gdf11Het	A	21	4.45251	0.777554
Gdf11 3.2	Hoxa11	14.3321	4.68553	E10.5	Gdf11KO	A	32	5.78498	2.14272
GdfTKO 8	Hoxa11	14.3814	4.46867	E10.5	Gdf11HetTKO	A	32	5.78498	2.49028
GdfTKO 14	Hoxa11	14.4756	4.72131	E10.5	Gdf11HetTKO	E	32	5.78498	2.09024
Gdf11 3.3	Hoxa11	14.6481	4.80612	E10.5	Gdf11Het	A	32	5.78498	1.9709
a2b 19	Hoxa11	14.6522	4.73524	E10.5	a2b	A	32	5.78498	2.07015
Gdf11 1.1	Hoxa11	14.6863	4.50899	E9.5	WT	A	21	4.45251	0.961603
a2b 6	Hoxa11	14.9646	5.11503	E9.5	a2b	B	21	4.45251	0.631773
GdfTKO 13	Hoxa11	15.0384	4.75564	E10.5	Gdf11HetTKO	D	32	5.78498	2.04108
Gdf11 3.8	Hoxa11	15.1399	5.00165	E10.5	Gdf11Het	B	32	5.78498	1.7211
a2b 129	Hoxa11	15.1711	5.40659	E10.5	a2b	D	32	5.78498	1.29989
GdfTKO 1	Hoxa11	15.506	5.74838	E9.5	Gdf11HetTKO	A	21	4.45251	0.40729
GdfTKO 9	Hoxa11	15.5362	5.52515	E10.5	Gdf11mutTKO	B	32	5.78498	1.19733
WT1 1	Hoxa11	15.5476	5.77899	E10.5	WT	A	32	5.78498	1.00415
GdfTKO 7	Hoxa11	15.6412	5.34032	E10.5	Gdf11mutTKO	A	32	5.78498	1.36099
a2b 108	Hoxa11	15.7252	5.21333	E10.5	a2b	B	32	5.78498	1.48622
GdfTKO 5	Hoxa11	15.9072	6.49179	E9.5	Gdf11HetTKO	B	21	4.45251	0.243285
Gdf11 1.3	Hoxa11	16.2059	6.55694	E9.5	Gdf11KO	A	21	4.45251	0.232542
Gdf11 3.10	Hoxa11	16.3735	5.67264	E10.5	Gdf11Het	C	32	5.78498	1.08098
Gdf11 2.4	Hoxa11	16.6307	7.05863	E9.5	Gdf11KO	C	21	4.45251	0.16424
GdfTKO 6	Hoxa11	16.688	6.88504	E9.5	Gdf11HetTKO	C	21	4.45251	0.18524
WT1 4	Hoxa11	16.6881	5.76836	E10.5	WT	D	32	5.78498	1.01158
WT1 2	Hoxa11	16.8598	6.16973	E10.5	WT	B	32	5.78498	0.765908
Gdf11 2.3	Hoxa11	17.1159	7.46843	E9.5	Gdf11KO	B	21	4.45251	0.123628
GdfTKO 3	Hoxa11	17.2217	7.66208	E9.5	Gdf11mutTKO	B	21	4.45251	0.108099
WT1 3	Hoxa11	17.4956	5.42281	E10.5	WT	C	32	5.78498	1.28535
GdfTKO 4	Hoxa11	17.5007	7.80956	E9.5	Gdf11mutTKO	C	21	4.45251	0.0975946
GdfTKO 2	Hoxa11	18.2449	8.43258	E9.5	Gdf11mutTKO	A	21	4.45251	0.0633692
a2b 110	Hoxa11	19.5447	4.95209	E10.5	a2b	C	32	5.78498	1.78124
WT1 1	Hoxa13	13.0066	3.23805	E10.5	WT	A	32	3.41628	1.13149
a2b 129	Hoxa13	13.2258	3.46123	E10.5	a2b	D	32	3.41628	0.969321
WT1 2	Hoxa13	14.1226	3.4325	E10.5	WT	B	32	3.41628	0.98882
WT1 4	Hoxa13	14.2582	3.33843	E10.5	WT	D	32	3.41628	1.05544
a2b 19	Hoxa13	14.3838	4.46677	E10.5	a2b	A	32	3.41628	0.482805
Gdf11 3.3	Hoxa13	14.4918	4.64982	E10.5	Gdf11Het	A	32	3.41628	0.425271
GdfTKO 14	Hoxa13	14.5689	4.81453	E10.5	Gdf11HetTKO	E	32	3.41628	0.37939
Gdf11 3.8	Hoxa13	14.7109	4.57262	E10.5	Gdf11Het	B	32	3.41628	0.448649
a2b 7	Hoxa13	14.8814	5.43372	E9.5	a2b	C	21	5.96203	1.44224
Gdf11 2.1	Hoxa13	14.9109	5.53246	E9.5	WT	C	21	5.96203	1.34683
Gdf11 3.10	Hoxa13	15.0217	4.32087	E10.5	Gdf11Het	C	32	3.41628	0.534182
Gdf11 2.5	Hoxa13	15.064	5.70533	E9.5	Gdf11Het	C	21	5.96203	1.19474
Gdf11 1.4	Hoxa13	15.168	5.67679	E9.5	Gdf11Het	A	21	5.96203	1.21862
a2b 5	Hoxa13	15.1831	5.58693	E9.5	a2b	A	21	5.96203	1.29694
Gdf11 1.8	Hoxa13	15.2915	5.7369	E9.5	Gdf11Het	B	21	5.96203	1.16889
GdfTKO 8	Hoxa13	15.365	5.45227	E10.5	Gdf11HetTKO	A	32	3.41628	0.243841
a2b 108	Hoxa13	15.3824	4.87052	E10.5	a2b	B	32	3.41628	0.364946
GdfTKO 13	Hoxa13	15.4125	5.12971	E10.5	Gdf11HetTKO	D	32	3.41628	0.304934
Gdf11 1.1	Hoxa13	15.6518	5.47453	E9.5	WT	A	21	5.96203	1.40202
WT1 3	Hoxa13	15.7289	3.65613	E10.5	WT	C	32	3.41628	0.84683
GdfTKO 10	Hoxa13	15.8137	5.88923	E10.5	Gdf11HetTKO	B	32	3.41628	0.180122
Gdf11 2.4	Hoxa13	16.0567	6.48464	E9.5	Gdf11KO	C	21	5.96203	0.696113
GdfTKO 5	Hoxa13	16.1381	6.72267	E9.5	Gdf11HetTKO	B	21	5.96203	0.590235
Gdf11 1.3	Hoxa13	16.1786	6.52967	E9.5	Gdf11KO	A	21	5.96203	0.674723
Gdf11 2.3	Hoxa13	16.1945	6.54706	E9.5	Gdf11KO	B	21	5.96203	0.666638
GdfTKO 1	Hoxa13	16.1987	6.44106	E9.5	Gdf11HetTKO	A	21	5.96203	0.71746
Gdf11 1.2	Hoxa13	16.4045	6.87911	E9.5	WT	B	21	5.96203	0.52958
a2b 6	Hoxa13	16.4961	6.64647	E9.5	a2b	B	21	5.96203	0.622248
GdfTKO 4	Hoxa13	16.533	6.84194	E9.5	Gdf11mutTKO	C	21	5.96203	0.543401
GdfTKO 6	Hoxa13	16.6634	6.86047	E9.5	Gdf11HetTKO	C	21	5.96203	0.536469
GdfTKO 3	Hoxa13	16.7322	7.17258	E9.5	Gdf11mutTKO	B	21	5.96203	0.432105
GdfTKO 2	Hoxa13	17.1951	7.38269	E9.5	Gdf11mutTKO	A	21	5.96203	0.373543
Gdf11 3.2	Hoxa13	17.7542	8.10758	E10.5	Gdf11KO	A	32	3.41628	0.0387059
Gdf11 3.7	Hoxa13	17.9393	8.3031	E10.5	Gdf11KO	B	32	3.41628	0.0338002
GdfTKO 7	Hoxa13	18.0181	7.71724	E10.5	Gdf11mutTKO	A	32	3.41628	0.0507319
GdfTKO 9	Hoxa13	18.1416	8.13049	E10.5	Gdf11mutTKO	B	32	3.41628	0.038096
a2b 110	Hoxa13	18.9643	4.37173	E10.5	a2b	C	32	3.41628	0.515682
Gdf11 1.2	Hoxa2	18.444	8.91855	E9.5	WT	B	21	9.42957	1.42505
a2b 7	Hoxa2	18.7226	9.27492	E9.5	a2b	C	21	9.42957	1.11315
Gdf11 2.4	Hoxa2	18.8669	9.29486	E9.5	Gdf11KO	C	21	9.42957	1.09787
Gdf11 3.7	Hoxa2	18.9426	9.30638	E10.5	Gdf11KO	B	32	9.56998	1.20047
a2b 129	Hoxa2	18.9799	9.21537	E10.5	a2b	D	32	9.56998	1.27864
Gdf11 1.8	Hoxa2	18.9809	9.42632	E9.5	Gdf11Het	B	21	9.42957	1.00226
Gdf11 1.4	Hoxa2	19.1166	9.62542	E9.5	Gdf11Het	A	21	9.42957	0.873061
Gdf11 2.1	Hoxa2	19.14	9.76156	E9.5	WT	C	21	9.42957	0.79444
a2b 5	Hoxa2	19.177	9.58085	E9.5	a2b	A	21	9.42957	0.900455
WT1 1	Hoxa2	19.185	9.41645	E10.5	WT	A	32	9.56998	1.11229
Gdf11 1.3	Hoxa2	19.2137	9.56477	E9.5	Gdf11KO	A	21	9.42957	0.910542
GdfTKO 14	Hoxa2	19.2317	9.47731	E10.5	Gdf11HetTKO	E	32	9.56998	1.06634
GdfTKO 8	Hoxa2	19.2356	9.32287	E10.5	Gdf11HetTKO	A	32	9.56998	1.18683
GdfTKO 5	Hoxa2	19.2666	9.85113	E9.5	Gdf11HetTKO	B	21	9.42957	0.746619
Gdf11 2.5	Hoxa2	19.3412	9.98248	E9.5	Gdf11Het	C	21	9.42957	0.681643
Gdf11 2.3	Hoxa2	19.3498	9.7024	E9.5	Gdf11KO	B	21	9.42957	0.827693
Gdf11 3.2	Hoxa2	19.4045	9.75792	E10.5	Gdf11KO	A	32	9.56998	0.877862
a2b 6	Hoxa2	19.4077	9.5581	E9.5	a2b	B	21	9.42957	0.914765
a2b 19	Hoxa2	19.4549	9.5379	E10.5	a2b	A	32	9.56998	1.02249
Gdf11 3.3	Hoxa2	19.4572	9.61518	E10.5	Gdf11Het	A	32	9.56998	0.969159
GdfTKO 4	Hoxa2	19.6994	10.0083	E9.5	Gdf11mutTKO	C	21	9.42957	0.669562
GdfTKO 3	Hoxa2	19.7369	10.1772	E9.5	Gdf11mutTKO	B	21	9.42957	0.595565
GdfTKO 10	Hoxa2	19.7486	9.82408	E10.5	Gdf11HetTKO	B	32	9.56998	0.838513
GdfTKO 1	Hoxa2	19.7655	10.0078	E9.5	Gdf11HetTKO	A	21	9.42957	0.66977
Gdf11 1.1	Hoxa2	19.7859	9.6086	E9.5	WT	A	21	9.42957	0.883299
GdfTKO 6	Hoxa2	19.8115	10.0085	E9.5	Gdf11HetTKO	C	21	9.42957	0.669455
Gdf11 3.8	Hoxa2	19.8642	9.72589	E10.5	Gdf11Het	B	32	9.56998	0.897568
GdfTKO 13	Hoxa2	19.8668	9.58403	E10.5	Gdf11HetTKO	D	32	9.56998	0.990311
GdfTKO 9	Hoxa2	19.8929	9.88178	E10.5	Gdf11mutTKO	B	32	9.56998	0.805635
a2b 108	Hoxa2	19.9335	9.42163	E10.5	a2b	B	32	9.56998	1.10831
GdfTKO 7	Hoxa2	20.0152	9.71437	E10.5	Gdf11mutTKO	A	32	9.56998	0.904764
GdfTKO 2	Hoxa2	20.1356	10.3232	E9.5	Gdf11mutTKO	A	21	9.42957	0.538264
Gdf11 3.10	Hoxa2	20.3617	9.6609	E10.5	Gdf11Het	C	32	9.56998	0.938928
WT1 4	Hoxa2	20.3868	9.46703	E10.5	WT	D	32	9.56998	1.07397
WT1 2	Hoxa2	20.862	10.1719	E10.5	WT	B	32	9.56998	0.658886
WT1 3	Hoxa2	21.2973	9.22458	E10.5	WT	C	32	9.56998	1.27051
a2b 110	Hoxa2	24.3816	9.78907	E10.5	a2b	C	32	9.56998	0.859112
Gdf11 2.4	Hoxa3	17.7517	8.17964	E9.5	Gdf11KO	C	21	8.69057	1.42497
Gdf11 1.4	Hoxa3	17.7582	8.26694	E9.5	Gdf11Het	A	21	8.69057	1.3413
Gdf11 1.2	Hoxa3	17.7651	8.23963	E9.5	WT	B	21	8.69057	1.36693
a2b 6	Hoxa3	17.7973	7.94766	E9.5	a2b	B	21	8.69057	1.67354
WT1 1	Hoxa3	17.8019	8.03332	E10.5	WT	A	32	8.22607	1.14294
Gdf11 1.3	Hoxa3	17.8732	8.22422	E9.5	Gdf11KO	A	21	8.69057	1.38161
Gdf11 3.2	Hoxa3	17.9631	8.31653	E10.5	Gdf11KO	A	32	8.22607	0.939226
Gdf11 3.7	Hoxa3	17.9707	8.33448	E10.5	Gdf11KO	B	32	8.22607	0.927613
a2b 7	Hoxa3	17.9912	8.54347	E9.5	a2b	C	21	8.69057	1.10734
Gdf11 2.3	Hoxa3	18.0921	8.44471	E9.5	Gdf11KO	B	21	8.69057	1.1858
a2b 5	Hoxa3	18.1123	8.51616	E9.5	a2b	A	21	8.69057	1.1285
GdfTKO 5	Hoxa3	18.335	8.91958	E9.5	Gdf11HetTKO	B	21	8.69057	0.853216
GdfTKO 14	Hoxa3	18.3638	8.60944	E10.5	Gdf11HetTKO	E	32	8.22607	0.766649
GdfTKO 4	Hoxa3	18.3986	8.7075	E9.5	Gdf11mutTKO	C	21	8.69057	0.988332
GdfTKO 8	Hoxa3	18.3989	8.48612	E10.5	Gdf11HetTKO	A	32	8.22607	0.835058
a2b 129	Hoxa3	18.4185	8.65393	E10.5	a2b	D	32	8.22607	0.743367
GdfTKO 10	Hoxa3	18.4844	8.55987	E10.5	Gdf11HetTKO	B	32	8.22607	0.793446
GdfTKO 6	Hoxa3	18.4845	8.68152	E9.5	Gdf11HetTKO	C	21	8.69057	1.00629
Gdf11 2.1	Hoxa3	18.4859	9.10738	E9.5	WT	C	21	8.69057	0.749074
Gdf11 1.8	Hoxa3	18.4911	8.93648	E9.5	Gdf11Het	B	21	8.69057	0.843281
GdfTKO 3	Hoxa3	18.525	8.9654	E9.5	Gdf11mutTKO	B	21	8.69057	0.826548
Gdf11 3.3	Hoxa3	18.5872	8.74517	E10.5	Gdf11Het	A	32	8.22607	0.697808
GdfTKO 1	Hoxa3	18.6061	8.84845	E9.5	Gdf11HetTKO	A	21	8.69057	0.896336
a2b 19	Hoxa3	18.6435	8.72652	E10.5	a2b	A	32	8.22607	0.70689
Gdf11 3.8	Hoxa3	18.7426	8.60432	E10.5	Gdf11Het	B	32	8.22607	0.769373
Gdf11 2.5	Hoxa3	18.7619	9.40316	E9.5	Gdf11Het	C	21	8.69057	0.610221
GdfTKO 2	Hoxa3	18.7648	8.95242	E9.5	Gdf11mutTKO	A	21	8.69057	0.834014
Gdf11 1.1	Hoxa3	18.902	8.72469	E9.5	WT	A	21	8.69057	0.976627
GdfTKO 9	Hoxa3	18.9162	8.90511	E10.5	Gdf11mutTKO	B	32	8.22607	0.624581
GdfTKO 7	Hoxa3	18.9732	8.67234	E10.5	Gdf11mutTKO	A	32	8.22607	0.733942
WT1 4	Hoxa3	19.0146	8.09484	E10.5	WT	D	32	8.22607	1.09523
GdfTKO 13	Hoxa3	19.0478	8.76495	E10.5	Gdf11HetTKO	D	32	8.22607	0.688306
WT1 2	Hoxa3	19.3281	8.63794	E10.5	WT	B	32	8.22607	0.751651
a2b 108	Hoxa3	19.4609	8.94904	E10.5	a2b	B	32	8.22607	0.60585
Gdf11 3.10	Hoxa3	19.609	8.90813	E10.5	Gdf11Het	C	32	8.22607	0.623276
WT1 3	Hoxa3	20.211	8.13819	E10.5	WT	C	32	8.22607	1.06281
a2b 110	Hoxa3	23.8018	9.20919	E10.5	a2b	C	32	8.22607	0.505886
Gdf11 1.2	Hoxa4	18.1022	8.57681	E9.5	WT	B	21	8.90295	1.25365
Gdf11 1.4	Hoxa4	18.2571	8.76583	E9.5	Gdf11Het	A	21	8.90295	1.09971
a2b 5	Hoxa4	18.3846	8.78845	E9.5	a2b	A	21	8.90295	1.0826
Gdf11 2.4	Hoxa4	18.4059	8.83385	E9.5	Gdf11KO	C	21	8.90295	1.04906
a2b 7	Hoxa4	18.4186	8.97095	E9.5	a2b	C	21	8.90295	0.95396
Gdf11 1.8	Hoxa4	18.4355	8.88094	E9.5	Gdf11Het	B	21	8.90295	1.01537
Gdf11 1.3	Hoxa4	18.5092	8.8603	E9.5	Gdf11KO	A	21	8.90295	1.03001
GdfTKO 5	Hoxa4	18.6105	9.19511	E9.5	Gdf11HetTKO	B	21	8.90295	0.816678
Gdf11 3.7	Hoxa4	18.6487	9.01254	E10.5	Gdf11KO	B	32	8.7705	0.845546
GdfTKO 3	Hoxa4	18.6493	9.08966	E9.5	Gdf11mutTKO	B	21	8.90295	0.87861
a2b 6	Hoxa4	18.6577	8.80812	E9.5	a2b	B	21	8.90295	1.06794
Gdf11 2.5	Hoxa4	18.6578	9.29911	E9.5	Gdf11Het	C	21	8.90295	0.759879
Gdf11 2.1	Hoxa4	18.6889	9.31045	E9.5	WT	C	21	8.90295	0.753928
GdfTKO 6	Hoxa4	18.7053	8.90231	E9.5	Gdf11HetTKO	C	21	8.90295	1.00044
WT1 1	Hoxa4	18.7515	8.98296	E10.5	WT	A	32	8.7705	0.863061
GdfTKO 14	Hoxa4	18.7619	9.00761	E10.5	Gdf11HetTKO	E	32	8.7705	0.848444
Gdf11 3.2	Hoxa4	18.7728	9.12618	E10.5	Gdf11KO	A	32	8.7705	0.781503
GdfTKO 1	Hoxa4	18.7898	9.03214	E9.5	Gdf11HetTKO	A	21	8.90295	0.914346
a2b 129	Hoxa4	18.7941	9.02955	E10.5	a2b	D	32	8.7705	0.835639
GdfTKO 10	Hoxa4	18.8003	8.87583	E10.5	Gdf11HetTKO	B	32	8.7705	0.929594
Gdf11 3.3	Hoxa4	18.8229	8.98091	E10.5	Gdf11Het	A	32	8.7705	0.864289
GdfTKO 9	Hoxa4	18.8285	8.81742	E10.5	Gdf11mutTKO	B	32	8.7705	0.968001
GdfTKO 7	Hoxa4	18.8792	8.5783	E10.5	Gdf11mutTKO	A	32	8.7705	1.1425
Gdf11 2.3	Hoxa4	18.8975	9.25008	E9.5	Gdf11KO	B	21	8.90295	0.786148
GdfTKO 8	Hoxa4	18.9477	9.03494	E10.5	Gdf11HetTKO	A	32	8.7705	0.832521
Gdf11 3.8	Hoxa4	18.9498	8.81153	E10.5	Gdf11Het	B	32	8.7705	0.97196
a2b 19	Hoxa4	18.952	9.03504	E10.5	a2b	A	32	8.7705	0.83246
Gdf11 1.1	Hoxa4	18.9989	8.82159	E9.5	WT	A	21	8.90295	1.05802
GdfTKO 13	Hoxa4	19.1139	8.83113	E10.5	Gdf11HetTKO	D	32	8.7705	0.958845
GdfTKO 2	Hoxa4	19.1955	9.3831	E9.5	Gdf11mutTKO	A	21	8.90295	0.716906
GdfTKO 4	Hoxa4	19.2126	9.52145	E9.5	Gdf11mutTKO	C	21	8.90295	0.65135
WT1 4	Hoxa4	19.2194	8.29965	E10.5	WT	D	32	8.7705	1.38592
a2b 108	Hoxa4	19.688	9.17609	E10.5	a2b	B	32	8.7705	0.754925
WT1 2	Hoxa4	19.707	9.01684	E10.5	WT	B	32	8.7705	0.843034
Gdf11 3.10	Hoxa4	19.9252	9.22434	E10.5	Gdf11Het	C	32	8.7705	0.730097
WT1 3	Hoxa4	20.8553	8.78254	E10.5	WT	C	32	8.7705	0.991687
a2b 110	Hoxa4	23.6813	9.08872	E10.5	a2b	C	32	8.7705	0.80206
WT1 1	Hoxa5	12.1233	2.35474	E10.5	WT	A	32	2.39208	1.02622
GdfTKO 14	Hoxa5	12.4867	2.73237	E10.5	Gdf11HetTKO	E	32	2.39208	0.789883
a2b 129	Hoxa5	12.5845	2.81999	E10.5	a2b	D	32	2.39208	0.743335
GdfTKO 8	Hoxa5	12.8751	2.96231	E10.5	Gdf11HetTKO	A	32	2.39208	0.673507
Gdf11 3.7	Hoxa5	12.885	3.24875	E10.5	Gdf11KO	B	32	2.39208	0.552224
a2b 6	Hoxa5	12.8935	3.04394	E9.5	a2b	B	21	3.74412	1.62471
Gdf11 1.2	Hoxa5	12.8988	3.37333	E9.5	WT	B	21	3.74412	1.29306
Gdf11 3.2	Hoxa5	12.9069	3.26027	E10.5	Gdf11KO	A	32	2.39208	0.547833
a2b 7	Hoxa5	12.9205	3.47276	E9.5	a2b	C	21	3.74412	1.20694
Gdf11 1.8	Hoxa5	13.0049	3.4503	E9.5	Gdf11Het	B	21	3.74412	1.22588
a2b 19	Hoxa5	13.0052	3.0882	E10.5	a2b	A	32	2.39208	0.617229
GdfTKO 10	Hoxa5	13.0079	3.08341	E10.5	Gdf11HetTKO	B	32	2.39208	0.61928
Gdf11 3.3	Hoxa5	13.038	3.19598	E10.5	Gdf11Het	A	32	2.39208	0.572799
Gdf11 1.3	Hoxa5	13.1294	3.48046	E9.5	Gdf11KO	A	21	3.74412	1.20052
Gdf11 3.8	Hoxa5	13.1884	3.05016	E10.5	Gdf11Het	B	32	2.39208	0.633719
WT1 2	Hoxa5	13.1964	2.50631	E10.5	WT	B	32	2.39208	0.923874
a2b 108	Hoxa5	13.197	2.68515	E10.5	a2b	B	32	2.39208	0.816159
Gdf11 1.4	Hoxa5	13.3145	3.8233	E9.5	Gdf11Het	A	21	3.74412	0.946594
a2b 5	Hoxa5	13.3721	3.77592	E9.5	a2b	A	21	3.74412	0.978198
WT1 4	Hoxa5	13.3809	2.46109	E10.5	WT	D	32	2.39208	0.953289
Gdf11 2.1	Hoxa5	13.5499	4.17145	E9.5	WT	C	21	3.74412	0.743639
GdfTKO 13	Hoxa5	13.5947	3.31186	E10.5	Gdf11HetTKO	D	32	2.39208	0.528588
GdfTKO 3	Hoxa5	13.6118	4.05224	E9.5	Gdf11mutTKO	B	21	3.74412	0.807697
GdfTKO 5	Hoxa5	13.612	4.19656	E9.5	Gdf11HetTKO	B	21	3.74412	0.730804
Gdf11 2.4	Hoxa5	13.6291	4.05705	E9.5	Gdf11KO	C	21	3.74412	0.805005
Gdf11 2.5	Hoxa5	13.6498	4.29115	E9.5	Gdf11Het	C	21	3.74412	0.684429
Gdf11 2.3	Hoxa5	13.6941	4.0467	E9.5	Gdf11KO	B	21	3.74412	0.810803
GdfTKO 4	Hoxa5	13.78	4.08885	E9.5	Gdf11mutTKO	C	21	3.74412	0.787455
GdfTKO 9	Hoxa5	13.8285	3.81745	E10.5	Gdf11mutTKO	B	32	2.39208	0.372322
GdfTKO 1	Hoxa5	13.8537	4.09606	E9.5	Gdf11HetTKO	A	21	3.74412	0.783531
Gdf11 1.1	Hoxa5	13.8649	3.68758	E9.5	WT	A	21	3.74412	1.03997
Gdf11 3.10	Hoxa5	14.0058	3.305	E10.5	Gdf11Het	C	32	2.39208	0.531109
GdfTKO 6	Hoxa5	14.0716	4.2687	E9.5	Gdf11HetTKO	C	21	3.74412	0.695161
GdfTKO 7	Hoxa5	14.1328	3.83197	E10.5	Gdf11mutTKO	A	32	2.39208	0.368594
GdfTKO 2	Hoxa5	14.2938	4.48143	E9.5	Gdf11mutTKO	A	21	3.74412	0.599856
WT1 3	Hoxa5	14.3189	2.24617	E10.5	WT	C	32	2.39208	1.10643
a2b 110	Hoxa5	17.473	2.88042	E10.5	a2b	C	32	2.39208	0.712843
a2b 129	Hoxa6	12.2326	2.46802	E10.5	a2b	D	32	2.91777	1.3658
WT1 1	Hoxa6	12.5078	2.73926	E10.5	WT	A	32	2.91777	1.13172
GdfTKO 14	Hoxa6	12.5294	2.77505	E10.5	Gdf11HetTKO	E	32	2.91777	1.10398
GdfTKO 8	Hoxa6	13.0707	3.1579	E10.5	Gdf11HetTKO	A	32	2.91777	0.846666
GdfTKO 10	Hoxa6	13.0968	3.17231	E10.5	Gdf11HetTKO	B	32	2.91777	0.838255
Gdf11 1.2	Hoxa6	13.2514	3.72599	E9.5	WT	B	21	4.07841	1.27669
a2b 19	Hoxa6	13.3457	3.42868	E10.5	a2b	A	32	2.91777	0.701779
Gdf11 3.2	Hoxa6	13.404	3.75745	E10.5	Gdf11KO	A	32	2.91777	0.558769
Gdf11 3.3	Hoxa6	13.4067	3.56467	E10.5	Gdf11Het	A	32	2.91777	0.638649
Gdf11 3.8	Hoxa6	13.4573	3.31904	E10.5	Gdf11Het	B	32	2.91777	0.757192
GdfTKO 13	Hoxa6	13.4947	3.21188	E10.5	Gdf11HetTKO	D	32	2.91777	0.815575
Gdf11 3.7	Hoxa6	13.5361	3.89985	E10.5	Gdf11KO	B	32	2.91777	0.506249
Gdf11 1.3	Hoxa6	13.6286	3.97964	E9.5	Gdf11KO	A	21	4.07841	1.07086
a2b 7	Hoxa6	13.6332	4.18555	E9.5	a2b	C	21	4.07841	0.928421
WT1 2	Hoxa6	13.6649	2.97481	E10.5	WT	B	32	2.91777	0.961231
Gdf11 1.8	Hoxa6	13.7173	4.16268	E9.5	Gdf11Het	B	21	4.07841	0.943258
Gdf11 2.1	Hoxa6	13.7726	4.39415	E9.5	WT	C	21	4.07841	0.803435
Gdf11 1.4	Hoxa6	13.7819	4.29064	E9.5	Gdf11Het	A	21	4.07841	0.863198
a2b 5	Hoxa6	13.8332	4.23702	E9.5	a2b	A	21	4.07841	0.895886
a2b 108	Hoxa6	13.8925	3.38064	E10.5	a2b	B	32	2.91777	0.725542
a2b 6	Hoxa6	13.9248	4.07523	E9.5	a2b	B	21	4.07841	1.00221
WT1 4	Hoxa6	13.9497	3.02993	E10.5	WT	D	32	2.91777	0.925201
Gdf11 2.5	Hoxa6	13.9737	4.61496	E9.5	Gdf11Het	C	21	4.07841	0.689417
GdfTKO 7	Hoxa6	14.2187	3.91783	E10.5	Gdf11mutTKO	A	32	2.91777	0.49998
GdfTKO 9	Hoxa6	14.2546	4.24347	E10.5	Gdf11mutTKO	B	32	2.91777	0.398954
Gdf11 1.1	Hoxa6	14.2924	4.11507	E9.5	WT	A	21	4.07841	0.974905
GdfTKO 5	Hoxa6	14.3154	4.89997	E9.5	Gdf11HetTKO	B	21	4.07841	0.565828
GdfTKO 3	Hoxa6	14.4458	4.88619	E9.5	Gdf11mutTKO	B	21	4.07841	0.571258
GdfTKO 1	Hoxa6	14.477	4.71942	E9.5	Gdf11HetTKO	A	21	4.07841	0.641263
Gdf11 2.4	Hoxa6	14.5161	4.9441	E9.5	Gdf11KO	C	21	4.07841	0.548781
Gdf11 3.10	Hoxa6	14.6512	3.95036	E10.5	Gdf11Het	C	32	2.91777	0.488831
GdfTKO 4	Hoxa6	14.7002	5.00908	E9.5	Gdf11mutTKO	C	21	4.07841	0.524615
Gdf11 2.3	Hoxa6	14.7906	5.14317	E9.5	Gdf11KO	B	21	4.07841	0.47805
GdfTKO 6	Hoxa6	14.9241	5.12114	E9.5	Gdf11HetTKO	C	21	4.07841	0.485407
WT1 3	Hoxa6	14.9998	2.92708	E10.5	WT	C	32	2.91777	0.993569
GdfTKO 2	Hoxa6	15.0347	5.2223	E9.5	Gdf11mutTKO	A	21	4.07841	0.452536
a2b 110	Hoxa6	18.1568	3.56419	E10.5	a2b	C	32	2.91777	0.638862
a2b 7	Hoxa7	12.8178	3.37015	E9.5	a2b	C	21	5.07027	3.24928
GdfTKO 14	Hoxa7	12.9164	3.1621	E10.5	Gdf11HetTKO	E	32	4.32648	2.24136
a2b 19	Hoxa7	13.0878	3.17081	E10.5	a2b	A	32	4.32648	2.22787
GdfTKO 5	Hoxa7	13.1113	3.69588	E9.5	Gdf11HetTKO	B	21	5.07027	2.59258
a2b 129	Hoxa7	13.1526	3.38804	E10.5	a2b	D	32	4.32648	1.91645
GdfTKO 1	Hoxa7	13.2859	3.52828	E9.5	Gdf11HetTKO	A	21	5.07027	2.91196
a2b 5	Hoxa7	13.3188	3.72264	E9.5	a2b	A	21	5.07027	2.54493
a2b 6	Hoxa7	13.3771	3.5275	E9.5	a2b	B	21	5.07027	2.91353
GdfTKO 7	Hoxa7	13.5402	3.23933	E10.5	Gdf11mutTKO	A	32	4.32648	2.12453
GdfTKO 6	Hoxa7	13.583	3.78002	E9.5	Gdf11HetTKO	C	21	5.07027	2.44571
GdfTKO 2	Hoxa7	13.6078	3.79544	E9.5	Gdf11mutTKO	A	21	5.07027	2.4197
GdfTKO 13	Hoxa7	13.7069	3.42414	E10.5	Gdf11HetTKO	D	32	4.32648	1.86909
GdfTKO 4	Hoxa7	13.7144	4.02331	E9.5	Gdf11mutTKO	C	21	5.07027	2.06617
GdfTKO 3	Hoxa7	13.7576	4.19794	E9.5	Gdf11mutTKO	B	21	5.07027	1.83061
GdfTKO 8	Hoxa7	13.9262	4.01347	E10.5	Gdf11HetTKO	A	32	4.32648	1.24229
WT1 1	Hoxa7	14.0578	4.28919	E10.5	WT	A	32	4.32648	1.02618
GdfTKO 10	Hoxa7	14.1438	4.21924	E10.5	Gdf11HetTKO	B	32	4.32648	1.07716
GdfTKO 9	Hoxa7	14.1449	4.13381	E10.5	Gdf11mutTKO	B	32	4.32648	1.14288
Gdf11 1.2	Hoxa7	14.292	4.76661	E9.5	WT	B	21	5.07027	1.23427
Gdf11 3.2	Hoxa7	14.3338	4.6872	E10.5	Gdf11KO	A	32	4.32648	0.778773
Gdf11 2.4	Hoxa7	14.3355	4.76343	E9.5	Gdf11KO	C	21	5.07027	1.237
Gdf11 1.3	Hoxa7	14.3905	4.74155	E9.5	Gdf11KO	A	21	5.07027	1.25589
Gdf11 1.4	Hoxa7	14.3971	4.90589	E9.5	Gdf11Het	A	21	5.07027	1.12069
a2b 108	Hoxa7	14.4295	3.91759	E10.5	a2b	B	32	4.32648	1.32766
Gdf11 2.3	Hoxa7	14.4703	4.8229	E9.5	Gdf11KO	B	21	5.07027	1.18704
Gdf11 3.7	Hoxa7	14.5889	4.95268	E10.5	Gdf11KO	B	32	4.32648	0.647878
Gdf11 2.1	Hoxa7	14.6656	5.28716	E9.5	WT	C	21	5.07027	0.860418
Gdf11 3.8	Hoxa7	14.7976	4.65937	E10.5	Gdf11Het	B	32	4.32648	0.793946
Gdf11 1.8	Hoxa7	14.849	5.29443	E9.5	Gdf11Het	B	21	5.07027	0.856093
WT1 2	Hoxa7	14.9027	4.21263	E10.5	WT	B	32	4.32648	1.08211
Gdf11 2.5	Hoxa7	15.0208	5.66214	E9.5	Gdf11Het	C	21	5.07027	0.66348
Gdf11 3.3	Hoxa7	15.0858	5.24378	E10.5	Gdf11Het	A	32	4.32648	0.529499
WT1 4	Hoxa7	15.3034	4.38359	E10.5	WT	D	32	4.32648	0.96119
Gdf11 1.1	Hoxa7	15.3343	5.15704	E9.5	WT	A	21	5.07027	0.941627
Gdf11 3.10	Hoxa7	16.124	5.42314	E10.5	Gdf11Het	C	32	4.32648	0.467596
WT1 3	Hoxa7	16.4933	4.4205	E10.5	WT	C	32	4.32648	0.936908
a2b 110	Hoxa7	18.699	4.10647	E10.5	a2b	C	32	4.32648	1.16474
a2b 7	Hoxa9	13.7621	4.31436	E9.5	a2b	C	21	5.89298	2.98685
GdfTKO 5	Hoxa9	13.8597	4.44427	E9.5	Gdf11HetTKO	B	21	5.89298	2.72965
GdfTKO 1	Hoxa9	14.164	4.40636	E9.5	Gdf11HetTKO	A	21	5.89298	2.80233
a2b 6	Hoxa9	14.2788	4.42924	E9.5	a2b	B	21	5.89298	2.75824
a2b 5	Hoxa9	14.5	4.90381	E9.5	a2b	A	21	5.89298	1.98505
a2b 129	Hoxa9	14.5035	4.73891	E10.5	a2b	D	32	5.3547	1.5324
GdfTKO 6	Hoxa9	14.6649	4.86197	E9.5	Gdf11HetTKO	C	21	5.89298	2.04346
GdfTKO 3	Hoxa9	14.6903	5.13065	E9.5	Gdf11mutTKO	B	21	5.89298	1.69623
GdfTKO 14	Hoxa9	14.6917	4.93741	E10.5	Gdf11HetTKO	E	32	5.3547	1.33542
GdfTKO 2	Hoxa9	14.8043	4.9919	E9.5	Gdf11mutTKO	A	21	5.89298	1.86746
WT1 1	Hoxa9	14.8651	5.09649	E10.5	WT	A	32	5.3547	1.196
GdfTKO 9	Hoxa9	14.9868	4.9757	E10.5	Gdf11mutTKO	B	32	5.3547	1.30044
Gdf11 1.2	Hoxa9	15.0976	5.57215	E9.5	WT	B	21	5.89298	1.24905
GdfTKO 4	Hoxa9	15.1525	5.46145	E9.5	Gdf11mutTKO	C	21	5.89298	1.34867
GdfTKO 7	Hoxa9	15.1918	4.89089	E10.5	Gdf11mutTKO	A	32	5.3547	1.37918
Gdf11 1.4	Hoxa9	15.1978	5.70658	E9.5	Gdf11Het	A	21	5.89298	1.13792
GdfTKO 8	Hoxa9	15.2345	5.32179	E10.5	Gdf11HetTKO	A	32	5.3547	1.02307
a2b 19	Hoxa9	15.3278	5.41084	E10.5	a2b	A	32	5.3547	0.961836
GdfTKO 10	Hoxa9	15.4182	5.49364	E10.5	Gdf11HetTKO	B	32	5.3547	0.908189
Gdf11 1.8	Hoxa9	15.4525	5.89789	E9.5	Gdf11Het	B	21	5.89298	0.996605
Gdf11 2.1	Hoxa9	15.4527	6.07417	E9.5	WT	C	21	5.89298	0.881977
Gdf11 3.7	Hoxa9	15.5299	5.89365	E10.5	Gdf11KO	B	32	5.3547	0.688272
Gdf11 2.4	Hoxa9	15.5445	5.97247	E9.5	Gdf11KO	C	21	5.89298	0.94639
Gdf11 1.3	Hoxa9	15.5843	5.93536	E9.5	Gdf11KO	A	21	5.89298	0.971052
Gdf11 3.2	Hoxa9	15.6101	5.96353	E10.5	Gdf11KO	A	32	5.3547	0.65573
Gdf11 2.5	Hoxa9	15.6399	6.28116	E9.5	Gdf11Het	C	21	5.89298	0.764094
GdfTKO 13	Hoxa9	15.6549	5.37208	E10.5	Gdf11HetTKO	D	32	5.3547	0.988024
a2b 108	Hoxa9	15.6701	5.15821	E10.5	a2b	B	32	5.3547	1.14591
Gdf11 2.3	Hoxa9	15.7143	6.06685	E9.5	Gdf11KO	B	21	5.89298	0.886461
Gdf11 3.8	Hoxa9	15.7248	5.58656	E10.5	Gdf11Het	B	32	5.3547	0.851539
Gdf11 3.3	Hoxa9	15.8034	5.96144	E10.5	Gdf11Het	A	32	5.3547	0.656681
WT1 2	Hoxa9	16.0117	5.32159	E10.5	WT	B	32	5.3547	1.02321
Gdf11 1.1	Hoxa9	16.2099	6.03263	E9.5	WT	A	21	5.89298	0.907744
WT1 4	Hoxa9	16.7508	5.83101	E10.5	WT	D	32	5.3547	0.718815
Gdf11 3.10	Hoxa9	17.0885	6.38766	E10.5	Gdf11Het	C	32	5.3547	0.488706
WT1 3	Hoxa9	17.2425	5.16971	E10.5	WT	C	32	5.3547	1.13681
a2b 110	Hoxa9	19.3722	4.77968	E10.5	a2b	C	32	5.3547	1.48969
WT1 1	Hoxb1	15.0851	5.31655	E10.5	WT	A	32	5.40175	1.06083
Gdf11 3.2	Hoxb1	15.2622	5.61556	E10.5	Gdf11KO	A	32	5.40175	0.86226
Gdf11 3.8	Hoxb1	15.2728	5.1345	E10.5	Gdf11Het	B	32	5.40175	1.20351
Gdf11 3.7	Hoxb1	15.2955	5.65925	E10.5	Gdf11KO	B	32	5.40175	0.836537
a2b 129	Hoxb1	15.319	5.5545	E10.5	a2b	D	32	5.40175	0.899537
GdfTKO 14	Hoxb1	15.355	5.60066	E10.5	Gdf11HetTKO	E	32	5.40175	0.87121
a2b 19	Hoxb1	15.4008	5.48382	E10.5	a2b	A	32	5.40175	0.944701
Gdf11 1.2	Hoxb1	15.4211	5.89568	E9.5	WT	B	21	6.14973	1.19255
a2b 7	Hoxb1	15.4549	6.00718	E9.5	a2b	C	21	6.14973	1.10386
GdfTKO 10	Hoxb1	15.543	5.61845	E10.5	Gdf11HetTKO	B	32	5.40175	0.860534
Gdf11 2.1	Hoxb1	15.5655	6.18703	E9.5	WT	C	21	6.14973	0.974481
Gdf11 3.3	Hoxb1	15.5678	5.72577	E10.5	Gdf11Het	A	32	5.40175	0.798841
Gdf11 1.4	Hoxb1	15.6208	6.12959	E9.5	Gdf11Het	A	21	6.14973	1.01406
GdfTKO 8	Hoxb1	15.6317	5.71898	E10.5	Gdf11HetTKO	A	32	5.40175	0.802611
GdfTKO 13	Hoxb1	15.7229	5.44005	E10.5	Gdf11HetTKO	D	32	5.40175	0.973802
a2b 5	Hoxb1	15.7624	6.16625	E9.5	a2b	A	21	6.14973	0.988614
Gdf11 2.5	Hoxb1	15.8395	6.48083	E9.5	Gdf11Het	C	21	6.14973	0.794933
a2b 6	Hoxb1	15.8776	6.02795	E9.5	a2b	B	21	6.14973	1.08808
WT1 2	Hoxb1	15.8835	5.19336	E10.5	WT	B	32	5.40175	1.1554
Gdf11 1.8	Hoxb1	15.967	6.41247	E9.5	Gdf11Het	B	21	6.14973	0.833503
GdfTKO 5	Hoxb1	15.9904	6.57496	E9.5	Gdf11HetTKO	B	21	6.14973	0.744722
GdfTKO 9	Hoxb1	16.0031	5.99203	E10.5	Gdf11mutTKO	B	32	5.40175	0.664213
Gdf11 1.3	Hoxb1	16.009	6.36002	E9.5	Gdf11KO	A	21	6.14973	0.864366
GdfTKO 1	Hoxb1	16.0669	6.30924	E9.5	Gdf11HetTKO	A	21	6.14973	0.895334
Gdf11 2.4	Hoxb1	16.0973	6.52521	E9.5	Gdf11KO	C	21	6.14973	0.770849
GdfTKO 3	Hoxb1	16.2938	6.73421	E9.5	Gdf11mutTKO	B	21	6.14973	0.66689
GdfTKO 7	Hoxb1	16.3173	6.01644	E10.5	Gdf11mutTKO	A	32	5.40175	0.653069
WT1 4	Hoxb1	16.3671	5.44734	E10.5	WT	D	32	5.40175	0.968895
Gdf11 2.3	Hoxb1	16.4059	6.75844	E9.5	Gdf11KO	B	21	6.14973	0.655784
Gdf11 1.1	Hoxb1	16.5438	6.36649	E9.5	WT	A	21	6.14973	0.860497
GdfTKO 6	Hoxb1	16.567	6.76409	E9.5	Gdf11HetTKO	C	21	6.14973	0.65322
GdfTKO 2	Hoxb1	16.5873	6.77489	E9.5	Gdf11mutTKO	A	21	6.14973	0.64835
a2b 108	Hoxb1	16.6754	6.16355	E10.5	a2b	B	32	5.40175	0.589762
GdfTKO 4	Hoxb1	16.6781	6.98698	E9.5	Gdf11mutTKO	C	21	6.14973	0.559709
Gdf11 3.10	Hoxb1	16.7186	6.01779	E10.5	Gdf11Het	C	32	5.40175	0.652462
WT1 3	Hoxb1	17.7225	5.64975	E10.5	WT	C	32	5.40175	0.842064
a2b 110	Hoxb1	20.5268	5.93424	E10.5	a2b	C	32	5.40175	0.691362
WT1 1	Hoxb13	13.9393	4.17068	E10.5	WT	A	32	4.18176	1.00771
a2b 129	Hoxb13	14.607	4.8425	E10.5	a2b	D	32	4.18176	0.632556
WT1 2	Hoxb13	14.6542	3.96409	E10.5	WT	B	32	4.18176	1.16285
WT1 4	Hoxb13	14.9791	4.05932	E10.5	WT	D	32	4.18176	1.08858
Gdf11 3.8	Hoxb13	15.3167	5.17844	E10.5	Gdf11Het	B	32	4.18176	0.501153
Gdf11 3.10	Hoxb13	15.351	4.65014	E10.5	Gdf11Het	C	32	4.18176	0.722776
Gdf11 3.3	Hoxb13	15.9717	6.12971	E10.5	Gdf11Het	A	32	4.18176	0.259184
WT1 3	Hoxb13	16.6057	4.53296	E10.5	WT	C	32	4.18176	0.783933
a2b 108	Hoxb13	16.9803	6.4684	E10.5	a2b	B	32	4.18176	0.204952
a2b 19	Hoxb13	17.4153	7.49832	E10.5	a2b	A	32	4.18176	0.100373
GdfTKO 14	Hoxb13	18.7285	8.97415	E10.5	Gdf11HetTKO	E	32	4.18176	0.0360866
GdfTKO 13	Hoxb13	20.0892	9.80638	E10.5	Gdf11HetTKO	D	32	4.18176	0.0202685
GdfTKO 8	Hoxb13	20.8066	10.8938	E10.5	Gdf11HetTKO	A	32	4.18176	0.00953831
GdfTKO 10	Hoxb13	22.0637	12.1392	E10.5	Gdf11HetTKO	B	32	4.18176	0.00402327
a2b 110	Hoxb13	22.9676	8.37503	E10.5	a2b	C	32	4.18176	0.054664
Gdf11 1.2	Hoxb13	23.2994	13.774	E9.5	WT	B	21	14.4214	1.56635
GdfTKO 6	Hoxb13	23.3475	13.5446	E9.5	Gdf11HetTKO	C	21	14.4214	1.83635
GdfTKO 5	Hoxb13	23.6144	14.1989	E9.5	Gdf11HetTKO	B	21	14.4214	1.16674
GdfTKO 1	Hoxb13	23.7037	13.9461	E9.5	Gdf11HetTKO	A	21	14.4214	1.39024
Gdf11 3.7	Hoxb13	23.768	14.1318	E10.5	Gdf11KO	B	32	4.18176	0.00101097
GdfTKO 9	Hoxb13	23.9611	13.95	E10.5	Gdf11mutTKO	B	32	4.18176	0.00114677
a2b 7	Hoxb13	24.1465	14.6988	E9.5	a2b	C	21	14.4214	0.825082
GdfTKO 7	Hoxb13	24.211	13.9102	E10.5	Gdf11mutTKO	A	32	4.18176	0.00117883
Gdf11 2.1	Hoxb13	24.3399	14.9614	E9.5	WT	C	21	14.4214	0.687781
Gdf11 3.2	Hoxb13	24.4256	14.779	E10.5	Gdf11KO	A	32	4.18176	0.000645541
GdfTKO 2	Hoxb13	24.4411	14.6288	E9.5	Gdf11mutTKO	A	21	14.4214	0.866121
a2b 5	Hoxb13	24.4418	14.8456	E9.5	a2b	A	21	14.4214	0.745266
Gdf11 1.4	Hoxb13	24.5699	15.0787	E9.5	Gdf11Het	A	21	14.4214	0.634067
a2b 6	Hoxb13	24.6946	14.845	E9.5	a2b	B	21	14.4214	0.745578
Gdf11 1.1	Hoxb13	24.7061	14.5288	E9.5	WT	A	21	14.4214	0.928243
Gdf11 2.4	Hoxb13	24.7077	15.1357	E9.5	Gdf11KO	C	21	14.4214	0.609511
a2b 7	Hoxb2	22.0829	12.6353	E9.5	a2b	C	21	13.1617	1.44036
a2b 19	Hoxb2	22.3278	12.4108	E10.5	a2b	A	32	12.7277	1.24563
WT1 1	Hoxb2	22.349	12.5805	E10.5	WT	A	32	12.7277	1.10747
Gdf11 2.4	Hoxb2	22.3532	12.7812	E9.5	Gdf11KO	C	21	13.1617	1.30181
Gdf11 2.3	Hoxb2	22.396	12.7486	E9.5	Gdf11KO	B	21	13.1617	1.33156
a2b 5	Hoxb2	22.3979	12.8018	E9.5	a2b	A	21	13.1617	1.28336
GdfTKO 10	Hoxb2	22.4162	12.4917	E10.5	Gdf11HetTKO	B	32	12.7277	1.17775
Gdf11 1.2	Hoxb2	22.4387	12.9133	E9.5	WT	B	21	13.1617	1.18791
Gdf11 3.7	Hoxb2	22.4435	12.8073	E10.5	Gdf11KO	B	32	12.7277	0.946341
Gdf11 3.2	Hoxb2	22.4553	12.8087	E10.5	Gdf11KO	A	32	12.7277	0.945402
a2b 6	Hoxb2	22.5716	12.722	E9.5	a2b	B	21	13.1617	1.3563
Gdf11 1.3	Hoxb2	22.5734	12.9244	E9.5	Gdf11KO	A	21	13.1617	1.17874
a2b 129	Hoxb2	22.6287	12.8641	E10.5	a2b	D	32	12.7277	0.909773
Gdf11 3.3	Hoxb2	22.6488	12.8068	E10.5	Gdf11Het	A	32	12.7277	0.946663
GdfTKO 1	Hoxb2	22.6896	12.9319	E9.5	Gdf11HetTKO	A	21	13.1617	1.17263
GdfTKO 14	Hoxb2	22.7891	13.0347	E10.5	Gdf11HetTKO	E	32	12.7277	0.808327
Gdf11 2.1	Hoxb2	22.8289	13.4504	E9.5	WT	C	21	13.1617	0.818639
GdfTKO 6	Hoxb2	22.8561	13.0531	E9.5	Gdf11HetTKO	C	21	13.1617	1.07814
Gdf11 1.4	Hoxb2	22.9181	13.4269	E9.5	Gdf11Het	A	21	13.1617	0.832067
GdfTKO 4	Hoxb2	22.9645	13.2734	E9.5	Gdf11mutTKO	C	21	13.1617	0.925461
GdfTKO 8	Hoxb2	22.992	13.0792	E10.5	Gdf11HetTKO	A	32	12.7277	0.783768
GdfTKO 5	Hoxb2	22.9996	13.5842	E9.5	Gdf11HetTKO	B	21	13.1617	0.746117
GdfTKO 9	Hoxb2	23.012	13.0009	E10.5	Gdf11mutTKO	B	32	12.7277	0.827482
Gdf11 3.8	Hoxb2	23.0302	12.8919	E10.5	Gdf11Het	B	32	12.7277	0.892421
Gdf11 1.8	Hoxb2	23.1042	13.5496	E9.5	Gdf11Het	B	21	13.1617	0.76421
GdfTKO 2	Hoxb2	23.1541	13.3417	E9.5	Gdf11mutTKO	A	21	13.1617	0.882667
GdfTKO 7	Hoxb2	23.2232	12.9223	E10.5	Gdf11mutTKO	A	32	12.7277	0.873807
Gdf11 2.5	Hoxb2	23.2657	13.907	E9.5	Gdf11Het	C	21	13.1617	0.596557
Gdf11 1.1	Hoxb2	23.2987	13.1214	E9.5	WT	A	21	13.1617	1.02831
GdfTKO 3	Hoxb2	23.3079	13.7483	E9.5	Gdf11mutTKO	B	21	13.1617	0.665921
GdfTKO 13	Hoxb2	23.4223	13.1395	E10.5	Gdf11HetTKO	D	32	12.7277	0.751695
WT1 2	Hoxb2	23.4762	12.7861	E10.5	WT	B	32	12.7277	0.960346
a2b 108	Hoxb2	23.609	13.0972	E10.5	a2b	B	32	12.7277	0.774078
WT1 4	Hoxb2	23.9437	13.0239	E10.5	WT	D	32	12.7277	0.814423
Gdf11 3.10	Hoxb2	24.2443	13.5434	E10.5	Gdf11Het	C	32	12.7277	0.568126
WT1 3	Hoxb2	24.5932	12.5205	E10.5	WT	C	32	12.7277	1.15449
WT1 1	Hoxb3	13.2206	3.45202	E10.5	WT	A	32	3.48708	1.0246
a2b 129	Hoxb3	13.3524	3.58786	E10.5	a2b	D	32	3.48708	0.932529
GdfTKO 14	Hoxb3	13.6692	3.91491	E10.5	Gdf11HetTKO	E	32	3.48708	0.743383
Gdf11 3.7	Hoxb3	13.8165	4.18026	E10.5	Gdf11KO	B	32	3.48708	0.618489
Gdf11 3.2	Hoxb3	13.9431	4.29651	E10.5	Gdf11KO	A	32	3.48708	0.570608
Gdf11 3.8	Hoxb3	13.9461	3.80779	E10.5	Gdf11Het	B	32	3.48708	0.800681
Gdf11 1.2	Hoxb3	13.9957	4.4703	E9.5	WT	B	21	4.93291	1.37803
Gdf11 3.3	Hoxb3	14.0224	4.18037	E10.5	Gdf11Het	A	32	3.48708	0.618444
Gdf11 1.3	Hoxb3	14.0434	4.39443	E9.5	Gdf11KO	A	21	4.93291	1.45244
a2b 7	Hoxb3	14.1549	4.70716	E9.5	a2b	C	21	4.93291	1.16938
GdfTKO 8	Hoxb3	14.1751	4.26232	E10.5	Gdf11HetTKO	A	32	3.48708	0.584292
a2b 6	Hoxb3	14.208	4.35842	E9.5	a2b	B	21	4.93291	1.48915
a2b 108	Hoxb3	14.2152	3.70339	E10.5	a2b	B	32	3.48708	0.860767
a2b 19	Hoxb3	14.2264	4.30941	E10.5	a2b	A	32	3.48708	0.565532
WT1 2	Hoxb3	14.2448	3.55468	E10.5	WT	B	32	3.48708	0.954228
Gdf11 2.4	Hoxb3	14.2507	4.67867	E9.5	Gdf11KO	C	21	4.93291	1.1927
GdfTKO 3	Hoxb3	14.3543	4.79473	E9.5	Gdf11mutTKO	B	21	4.93291	1.10052
Gdf11 1.4	Hoxb3	14.3589	4.86763	E9.5	Gdf11Het	A	21	4.93291	1.04629
GdfTKO 10	Hoxb3	14.3704	4.44593	E10.5	Gdf11HetTKO	B	32	3.48708	0.514468
WT1 4	Hoxb3	14.4192	3.49944	E10.5	WT	D	32	3.48708	0.991474
Gdf11 2.1	Hoxb3	14.4338	5.0553	E9.5	WT	C	21	4.93291	0.918665
Gdf11 2.3	Hoxb3	14.4895	4.8421	E9.5	Gdf11KO	B	21	4.93291	1.06497
a2b 5	Hoxb3	14.5071	4.9109	E9.5	a2b	A	21	4.93291	1.01537
Gdf11 1.8	Hoxb3	14.5461	4.9915	E9.5	Gdf11Het	B	21	4.93291	0.960199
GdfTKO 5	Hoxb3	14.5659	5.15046	E9.5	Gdf11HetTKO	B	21	4.93291	0.860024
GdfTKO 13	Hoxb3	14.5857	4.30292	E10.5	Gdf11HetTKO	D	32	3.48708	0.568078
GdfTKO 4	Hoxb3	14.6353	4.94415	E9.5	Gdf11mutTKO	C	21	4.93291	0.992236
GdfTKO 9	Hoxb3	14.6493	4.63817	E10.5	Gdf11mutTKO	B	32	3.48708	0.450287
GdfTKO 6	Hoxb3	14.6909	4.88796	E9.5	Gdf11HetTKO	C	21	4.93291	1.03165
Gdf11 2.5	Hoxb3	14.6978	5.33908	E9.5	Gdf11Het	C	21	4.93291	0.754625
GdfTKO 1	Hoxb3	14.8013	5.04365	E9.5	Gdf11HetTKO	A	21	4.93291	0.926113
GdfTKO 2	Hoxb3	14.844	5.03161	E9.5	Gdf11mutTKO	A	21	4.93291	0.933872
GdfTKO 7	Hoxb3	15.117	4.81616	E10.5	Gdf11mutTKO	A	32	3.48708	0.398024
Gdf11 3.10	Hoxb3	15.123	4.42217	E10.5	Gdf11Het	C	32	3.48708	0.523011
Gdf11 1.1	Hoxb3	15.4504	5.27313	E9.5	WT	A	21	4.93291	0.789921
WT1 3	Hoxb3	15.515	3.4422	E10.5	WT	C	32	3.48708	1.0316
a2b 110	Hoxb3	18.7601	4.16759	E10.5	a2b	C	32	3.48708	0.623948
WT1 1	Hoxb4	15.4925	5.72392	E10.5	WT	A	32	5.86908	1.10585
Gdf11 1.3	Hoxb4	15.8928	6.24384	E9.5	Gdf11KO	A	21	6.96615	1.64982
Gdf11 1.2	Hoxb4	15.9254	6.39996	E9.5	WT	B	21	6.96615	1.4806
GdfTKO 14	Hoxb4	15.9434	6.18907	E10.5	Gdf11HetTKO	E	32	5.86908	0.801078
a2b 129	Hoxb4	16.042	6.27744	E10.5	a2b	D	32	5.86908	0.75348
Gdf11 3.7	Hoxb4	16.0758	6.4396	E10.5	Gdf11KO	B	32	5.86908	0.673374
Gdf11 3.2	Hoxb4	16.1284	6.48177	E10.5	Gdf11KO	A	32	5.86908	0.653978
Gdf11 1.4	Hoxb4	16.1388	6.64753	E9.5	Gdf11Het	A	21	6.96615	1.24713
GdfTKO 3	Hoxb4	16.2374	6.67775	E9.5	Gdf11mutTKO	B	21	6.96615	1.22128
Gdf11 1.8	Hoxb4	16.2549	6.70035	E9.5	Gdf11Het	B	21	6.96615	1.2023
a2b 6	Hoxb4	16.298	6.44842	E9.5	a2b	B	21	6.96615	1.4317
Gdf11 2.4	Hoxb4	16.3677	6.79566	E9.5	Gdf11KO	C	21	6.96615	1.12544
a2b 7	Hoxb4	16.489	7.04135	E9.5	a2b	C	21	6.96615	0.949209
WT1 2	Hoxb4	16.5278	5.83765	E10.5	WT	B	32	5.86908	1.02203
GdfTKO 8	Hoxb4	16.5409	6.62817	E10.5	Gdf11HetTKO	A	32	5.86908	0.590868
Gdf11 2.3	Hoxb4	16.5586	6.91114	E9.5	Gdf11KO	B	21	6.96615	1.03886
a2b 5	Hoxb4	16.5701	6.97388	E9.5	a2b	A	21	6.96615	0.994656
Gdf11 3.8	Hoxb4	16.5967	6.45843	E10.5	Gdf11Het	B	32	5.86908	0.66464
GdfTKO 10	Hoxb4	16.6339	6.70938	E10.5	Gdf11HetTKO	B	32	5.86908	0.558526
GdfTKO 5	Hoxb4	16.6887	7.27325	E9.5	Gdf11HetTKO	B	21	6.96615	0.808264
Gdf11 2.1	Hoxb4	16.7139	7.33544	E9.5	WT	C	21	6.96615	0.774164
Gdf11 2.5	Hoxb4	16.7406	7.38187	E9.5	Gdf11Het	C	21	6.96615	0.749644
a2b 19	Hoxb4	16.7599	6.84286	E10.5	a2b	A	32	5.86908	0.509171
Gdf11 3.3	Hoxb4	16.7881	6.94609	E10.5	Gdf11Het	A	32	5.86908	0.474011
a2b 108	Hoxb4	16.792	6.28015	E10.5	a2b	B	32	5.86908	0.752063
GdfTKO 4	Hoxb4	16.7943	7.10316	E9.5	Gdf11mutTKO	C	21	6.96615	0.909398
WT1 4	Hoxb4	16.9236	6.00384	E10.5	WT	D	32	5.86908	0.910823
GdfTKO 1	Hoxb4	16.929	7.17138	E9.5	Gdf11HetTKO	A	21	6.96615	0.8674
GdfTKO 13	Hoxb4	16.982	6.69923	E10.5	Gdf11HetTKO	D	32	5.86908	0.562472
GdfTKO 6	Hoxb4	17.0041	7.2012	E9.5	Gdf11HetTKO	C	21	6.96615	0.849656
GdfTKO 9	Hoxb4	17.149	7.13786	E10.5	Gdf11mutTKO	B	32	5.86908	0.415011
GdfTKO 2	Hoxb4	17.1982	7.38585	E9.5	Gdf11mutTKO	A	21	6.96615	0.747578
Gdf11 1.1	Hoxb4	17.3403	7.16304	E9.5	WT	A	21	6.96615	0.872425
GdfTKO 7	Hoxb4	17.5814	7.28052	E10.5	Gdf11mutTKO	A	32	5.86908	0.375935
Gdf11 3.10	Hoxb4	17.8727	7.17189	E10.5	Gdf11Het	C	32	5.86908	0.405336
WT1 3	Hoxb4	17.9837	5.91091	E10.5	WT	C	32	5.86908	0.97142
a2b 110	Hoxb4	21.242	6.64946	E10.5	a2b	C	32	5.86908	0.582213
Gdf11 1.2	Hoxb5	16.5375	7.0121	E9.5	WT	B	21	7.27334	1.19851
Gdf11 1.4	Hoxb5	16.7068	7.21561	E9.5	Gdf11Het	A	21	7.27334	1.04083
a2b 7	Hoxb5	16.7264	7.27868	E9.5	a2b	C	21	7.27334	0.996305
Gdf11 1.3	Hoxb5	16.7628	7.1139	E9.5	Gdf11KO	A	21	7.27334	1.11685
Gdf11 2.1	Hoxb5	16.7818	7.40333	E9.5	WT	C	21	7.27334	0.91384
a2b 5	Hoxb5	16.7966	7.20044	E9.5	a2b	A	21	7.27334	1.05183
Gdf11 3.2	Hoxb5	16.8052	7.15855	E10.5	Gdf11KO	A	32	7.17108	1.00872
Gdf11 1.8	Hoxb5	16.8368	7.28222	E9.5	Gdf11Het	B	21	7.27334	0.993863
Gdf11 3.7	Hoxb5	16.8635	7.22731	E10.5	Gdf11KO	B	32	7.17108	0.961774
GdfTKO 5	Hoxb5	16.9399	7.52444	E9.5	Gdf11HetTKO	B	21	7.27334	0.840255
Gdf11 2.4	Hoxb5	17.0053	7.43326	E9.5	Gdf11KO	C	21	7.27334	0.895077
a2b 6	Hoxb5	17.05	7.20035	E9.5	a2b	B	21	7.27334	1.0519
Gdf11 2.5	Hoxb5	17.0679	7.70922	E9.5	Gdf11Het	C	21	7.27334	0.739243
WT1 1	Hoxb5	17.0812	7.31258	E10.5	WT	A	32	7.17108	0.906577
GdfTKO 3	Hoxb5	17.0821	7.52247	E9.5	Gdf11mutTKO	B	21	7.27334	0.841405
GdfTKO 9	Hoxb5	17.1469	7.13578	E10.5	Gdf11mutTKO	B	32	7.17108	1.02477
Gdf11 2.3	Hoxb5	17.1551	7.50763	E9.5	Gdf11KO	B	21	7.27334	0.850105
GdfTKO 1	Hoxb5	17.2031	7.44543	E9.5	Gdf11HetTKO	A	21	7.27334	0.887559
GdfTKO 8	Hoxb5	17.2793	7.36653	E10.5	Gdf11HetTKO	A	32	7.17108	0.873298
a2b 129	Hoxb5	17.3409	7.57637	E10.5	a2b	D	32	7.17108	0.755084
GdfTKO 4	Hoxb5	17.448	7.75688	E9.5	Gdf11mutTKO	C	21	7.27334	0.715221
GdfTKO 14	Hoxb5	17.4558	7.7015	E10.5	Gdf11HetTKO	E	32	7.17108	0.692355
GdfTKO 7	Hoxb5	17.4712	7.1703	E10.5	Gdf11mutTKO	A	32	7.17108	1.00054
a2b 19	Hoxb5	17.5114	7.59436	E10.5	a2b	A	32	7.17108	0.745727
GdfTKO 2	Hoxb5	17.5197	7.70733	E9.5	Gdf11mutTKO	A	21	7.27334	0.740213
Gdf11 1.1	Hoxb5	17.5819	7.4046	E9.5	WT	A	21	7.27334	0.913038
Gdf11 3.3	Hoxb5	17.5906	7.74856	E10.5	Gdf11Het	A	32	7.17108	0.670135
GdfTKO 10	Hoxb5	17.6242	7.69971	E10.5	Gdf11HetTKO	B	32	7.17108	0.693212
GdfTKO 6	Hoxb5	17.6416	7.83867	E9.5	Gdf11HetTKO	C	21	7.27334	0.675802
Gdf11 3.8	Hoxb5	17.7147	7.57647	E10.5	Gdf11Het	B	32	7.17108	0.755034
WT1 4	Hoxb5	17.7425	6.82268	E10.5	WT	D	32	7.17108	1.27315
WT1 2	Hoxb5	17.8081	7.11797	E10.5	WT	B	32	7.17108	1.0375
GdfTKO 13	Hoxb5	17.9685	7.68567	E10.5	Gdf11HetTKO	D	32	7.17108	0.69999
a2b 108	Hoxb5	17.9969	7.48499	E10.5	a2b	B	32	7.17108	0.804457
Gdf11 3.10	Hoxb5	18.7906	8.08973	E10.5	Gdf11Het	C	32	7.17108	0.529005
WT1 3	Hoxb5	19.5039	7.43109	E10.5	WT	C	32	7.17108	0.83508
a2b 110	Hoxb5	21.5971	7.00458	E10.5	a2b	C	32	7.17108	1.12233
GdfTKO 5	Hoxb6	15.4409	6.02546	E9.5	Gdf11HetTKO	B	21	7.13411	2.15644
a2b 7	Hoxb6	15.6801	6.23237	E9.5	a2b	C	21	7.13411	1.86832
a2b 5	Hoxb6	15.7801	6.18392	E9.5	a2b	A	21	7.13411	1.93213
GdfTKO 1	Hoxb6	15.7873	6.02968	E9.5	Gdf11HetTKO	A	21	7.13411	2.15015
a2b 129	Hoxb6	15.8916	6.12703	E10.5	a2b	D	32	6.50796	1.30218
GdfTKO 3	Hoxb6	16.048	6.48843	E9.5	Gdf11mutTKO	B	21	7.13411	1.56448
GdfTKO 14	Hoxb6	16.0712	6.31689	E10.5	Gdf11HetTKO	E	32	6.50796	1.14161
a2b 6	Hoxb6	16.097	6.24742	E9.5	a2b	B	21	7.13411	1.84893
GdfTKO 2	Hoxb6	16.1072	6.29483	E9.5	Gdf11mutTKO	A	21	7.13411	1.78916
GdfTKO 4	Hoxb6	16.2161	6.52501	E9.5	Gdf11mutTKO	C	21	7.13411	1.52531
Gdf11 3.2	Hoxb6	16.2182	6.57162	E10.5	Gdf11KO	A	32	6.50796	0.956834
Gdf11 3.7	Hoxb6	16.2531	6.61687	E10.5	Gdf11KO	B	32	6.50796	0.927287
GdfTKO 6	Hoxb6	16.2707	6.46775	E9.5	Gdf11HetTKO	C	21	7.13411	1.58707
GdfTKO 9	Hoxb6	16.2841	6.27297	E10.5	Gdf11mutTKO	B	32	6.50796	1.1769
Gdf11 1.3	Hoxb6	16.2917	6.64277	E9.5	Gdf11KO	A	21	7.13411	1.40575
Gdf11 2.4	Hoxb6	16.3033	6.73126	E9.5	Gdf11KO	C	21	7.13411	1.32212
GdfTKO 7	Hoxb6	16.4361	6.13521	E10.5	Gdf11mutTKO	A	32	6.50796	1.29482
Gdf11 1.4	Hoxb6	16.4479	6.95672	E9.5	Gdf11Het	A	21	7.13411	1.13084
a2b 19	Hoxb6	16.484	6.56705	E10.5	a2b	A	32	6.50796	0.959871
Gdf11 2.5	Hoxb6	16.502	7.14327	E9.5	Gdf11Het	C	21	7.13411	0.99367
Gdf11 1.2	Hoxb6	16.5088	6.98334	E9.5	WT	B	21	7.13411	1.11017
Gdf11 2.1	Hoxb6	16.5243	7.14583	E9.5	WT	C	21	7.13411	0.991909
Gdf11 2.3	Hoxb6	16.5382	6.89074	E9.5	Gdf11KO	B	21	7.13411	1.18376
GdfTKO 8	Hoxb6	16.5624	6.64963	E10.5	Gdf11HetTKO	A	32	6.50796	0.906468
WT1 1	Hoxb6	16.5722	6.8036	E10.5	WT	A	32	6.50796	0.814712
Gdf11 1.8	Hoxb6	16.6182	7.06365	E9.5	Gdf11Het	B	21	7.13411	1.05006
GdfTKO 10	Hoxb6	16.6894	6.76491	E10.5	Gdf11HetTKO	B	32	6.50796	0.836853
GdfTKO 13	Hoxb6	16.7054	6.42262	E10.5	Gdf11HetTKO	D	32	6.50796	1.06094
a2b 108	Hoxb6	16.718	6.20618	E10.5	a2b	B	32	6.50796	1.23266
WT1 2	Hoxb6	16.9891	6.29899	E10.5	WT	B	32	6.50796	1.15586
Gdf11 3.3	Hoxb6	17.129	7.287	E10.5	Gdf11Het	A	32	6.50796	0.582755
Gdf11 3.8	Hoxb6	17.1561	7.01779	E10.5	Gdf11Het	B	32	6.50796	0.702304
Gdf11 1.1	Hoxb6	17.4505	7.27317	E9.5	WT	A	21	7.13411	0.908113
WT1 4	Hoxb6	17.4572	6.53743	E10.5	WT	D	32	6.50796	0.979778
Gdf11 3.10	Hoxb6	17.8731	7.17226	E10.5	Gdf11Het	C	32	6.50796	0.630992
WT1 3	Hoxb6	18.4646	6.39181	E10.5	WT	C	32	6.50796	1.08383
a2b 110	Hoxb6	20.6214	6.02886	E10.5	a2b	C	32	6.50796	1.39387
a2b 129	Hoxb7	15.5789	5.81433	E10.5	a2b	D	32	7.00357	2.28033
a2b 7	Hoxb7	15.6631	6.21541	E9.5	a2b	C	21	6.90518	1.61302
GdfTKO 3	Hoxb7	15.7186	6.15899	E9.5	Gdf11mutTKO	B	21	6.90518	1.67735
a2b 5	Hoxb7	15.7307	6.1345	E9.5	a2b	A	21	6.90518	1.70607
GdfTKO 5	Hoxb7	15.7846	6.36915	E9.5	Gdf11HetTKO	B	21	6.90518	1.44997
GdfTKO 1	Hoxb7	15.7854	6.02778	E9.5	Gdf11HetTKO	A	21	6.90518	1.83706
GdfTKO 14	Hoxb7	15.8029	6.0486	E10.5	Gdf11HetTKO	E	32	7.00357	1.93855
GdfTKO 4	Hoxb7	15.8577	6.16663	E9.5	Gdf11mutTKO	C	21	6.90518	1.66849
GdfTKO 9	Hoxb7	15.8591	5.84798	E10.5	Gdf11mutTKO	B	32	7.00357	2.22775
Gdf11 3.2	Hoxb7	15.9017	6.25511	E10.5	Gdf11KO	A	32	7.00357	1.68001
GdfTKO 7	Hoxb7	15.9125	5.61161	E10.5	Gdf11mutTKO	A	32	7.00357	2.62435
a2b 19	Hoxb7	15.9588	6.04182	E10.5	a2b	A	32	7.00357	1.94768
Gdf11 1.3	Hoxb7	15.9812	6.33225	E9.5	Gdf11KO	A	21	6.90518	1.48754
GdfTKO 2	Hoxb7	16.0389	6.22655	E9.5	Gdf11mutTKO	A	21	6.90518	1.60062
Gdf11 2.4	Hoxb7	16.0449	6.4729	E9.5	Gdf11KO	C	21	6.90518	1.34936
Gdf11 3.7	Hoxb7	16.0578	6.42156	E10.5	Gdf11KO	B	32	7.00357	1.49694
a2b 6	Hoxb7	16.0651	6.21547	E9.5	a2b	B	21	6.90518	1.61295
Gdf11 2.5	Hoxb7	16.1381	6.77941	E9.5	Gdf11Het	C	21	6.90518	1.09108
Gdf11 1.4	Hoxb7	16.2481	6.75683	E9.5	Gdf11Het	A	21	6.90518	1.1083
GdfTKO 6	Hoxb7	16.2859	6.48294	E9.5	Gdf11HetTKO	C	21	6.90518	1.34001
Gdf11 2.3	Hoxb7	16.3149	6.66743	E9.5	Gdf11KO	B	21	6.90518	1.17915
Gdf11 2.1	Hoxb7	16.3219	6.9434	E9.5	WT	C	21	6.90518	0.973854
Gdf11 1.2	Hoxb7	16.3283	6.80289	E9.5	WT	B	21	6.90518	1.07347
GdfTKO 13	Hoxb7	16.334	6.05116	E10.5	Gdf11HetTKO	D	32	7.00357	1.93511
GdfTKO 8	Hoxb7	16.3747	6.46199	E10.5	Gdf11HetTKO	A	32	7.00357	1.45557
GdfTKO 10	Hoxb7	16.3759	6.45142	E10.5	Gdf11HetTKO	B	32	7.00357	1.46627
Gdf11 1.8	Hoxb7	16.4414	6.8868	E9.5	Gdf11Het	B	21	6.90518	1.01282
a2b 108	Hoxb7	16.5405	6.02864	E10.5	a2b	B	32	7.00357	1.96555
Gdf11 3.3	Hoxb7	16.7912	6.94924	E10.5	Gdf11Het	A	32	7.00357	1.03838
WT1 1	Hoxb7	16.9847	7.21616	E10.5	WT	A	32	7.00357	0.862988
Gdf11 3.8	Hoxb7	17.0059	6.8676	E10.5	Gdf11Het	B	32	7.00357	1.09883
Gdf11 1.1	Hoxb7	17.1465	6.96924	E9.5	WT	A	21	6.90518	0.956564
Gdf11 3.10	Hoxb7	17.6504	6.94957	E10.5	Gdf11Het	C	32	7.00357	1.03814
WT1 2	Hoxb7	17.7451	7.05498	E10.5	WT	B	32	7.00357	0.964991
WT1 4	Hoxb7	17.9893	7.06952	E10.5	WT	D	32	7.00357	0.955317
WT1 3	Hoxb7	18.7464	6.67362	E10.5	WT	C	32	7.00357	1.25697
a2b 110	Hoxb7	20.5616	5.96904	E10.5	a2b	C	32	7.00357	2.04844
GdfTKO 1	Hoxb8	15.381	5.62338	E9.5	Gdf11HetTKO	A	21	7.2576	3.10418
GdfTKO 5	Hoxb8	15.4892	6.07375	E9.5	Gdf11HetTKO	B	21	7.2576	2.27182
a2b 7	Hoxb8	15.5434	6.09568	E9.5	a2b	C	21	7.2576	2.23756
GdfTKO 4	Hoxb8	15.6249	5.93378	E9.5	Gdf11mutTKO	C	21	7.2576	2.50328
GdfTKO 3	Hoxb8	15.6313	6.07173	E9.5	Gdf11mutTKO	B	21	7.2576	2.27501
a2b 5	Hoxb8	15.7171	6.12096	E9.5	a2b	A	21	7.2576	2.19868
GdfTKO 2	Hoxb8	15.8423	6.02996	E9.5	Gdf11mutTKO	A	21	7.2576	2.34184
GdfTKO 14	Hoxb8	15.9655	6.21112	E10.5	Gdf11HetTKO	E	32	7.7874	2.98201
a2b 129	Hoxb8	15.9777	6.21314	E10.5	a2b	D	32	7.7874	2.97783
Gdf11 2.3	Hoxb8	16.1079	6.46043	E9.5	Gdf11KO	B	21	7.2576	1.73769
Gdf11 2.4	Hoxb8	16.2246	6.65251	E9.5	Gdf11KO	C	21	7.2576	1.52107
GdfTKO 6	Hoxb8	16.2768	6.47383	E9.5	Gdf11HetTKO	C	21	7.2576	1.72162
Gdf11 1.4	Hoxb8	16.3399	6.8487	E9.5	Gdf11Het	A	21	7.2576	1.32767
a2b 6	Hoxb8	16.3531	6.50355	E9.5	a2b	B	21	7.2576	1.68653
GdfTKO 7	Hoxb8	16.3934	6.09259	E10.5	Gdf11mutTKO	A	32	7.7874	3.23736
a2b 19	Hoxb8	16.3947	6.47768	E10.5	a2b	A	32	7.7874	2.47893
Gdf11 1.3	Hoxb8	16.4455	6.79654	E9.5	Gdf11KO	A	21	7.2576	1.37655
Gdf11 2.1	Hoxb8	16.5709	7.19241	E9.5	WT	C	21	7.2576	1.04622
GdfTKO 8	Hoxb8	16.6778	6.76499	E10.5	Gdf11HetTKO	A	32	7.7874	2.03131
Gdf11 1.8	Hoxb8	16.6826	7.12799	E9.5	Gdf11Het	B	21	7.2576	1.094
Gdf11 1.2	Hoxb8	16.7047	7.17932	E9.5	WT	B	21	7.2576	1.05576
a2b 108	Hoxb8	16.8407	6.32887	E10.5	a2b	B	32	7.7874	2.74829
GdfTKO 9	Hoxb8	16.9212	6.91014	E10.5	Gdf11mutTKO	B	32	7.7874	1.83688
Gdf11 2.5	Hoxb8	16.9405	7.58176	E9.5	Gdf11Het	C	21	7.2576	0.79876
GdfTKO 13	Hoxb8	16.9498	6.66699	E10.5	Gdf11HetTKO	D	32	7.7874	2.17409
Gdf11 3.2	Hoxb8	16.982	7.33538	E10.5	Gdf11KO	A	32	7.7874	1.36795
WT1 1	Hoxb8	17.2585	7.48988	E10.5	WT	A	32	7.7874	1.22903
Gdf11 3.7	Hoxb8	17.4768	7.84061	E10.5	Gdf11KO	B	32	7.7874	0.963789
GdfTKO 10	Hoxb8	17.4953	7.57082	E10.5	Gdf11HetTKO	B	32	7.7874	1.16198
Gdf11 1.1	Hoxb8	17.5784	7.40107	E9.5	WT	A	21	7.2576	0.905336
Gdf11 3.3	Hoxb8	17.6105	7.7685	E10.5	Gdf11Het	A	32	7.7874	1.01319
Gdf11 3.8	Hoxb8	17.952	7.81373	E10.5	Gdf11Het	B	32	7.7874	0.981919
WT1 2	Hoxb8	18.4735	7.78337	E10.5	WT	B	32	7.7874	1.0028
WT1 4	Hoxb8	19.0071	8.08728	E10.5	WT	D	32	7.7874	0.812322
Gdf11 3.10	Hoxb8	19.1124	8.41153	E10.5	Gdf11Het	C	32	7.7874	0.648811
WT1 3	Hoxb8	19.8618	7.78908	E10.5	WT	C	32	7.7874	0.998838
a2b 110	Hoxb8	21.1598	6.56722	E10.5	a2b	C	32	7.7874	2.32976
GdfTKO 3	Hoxb9	13.2543	3.69467	E9.5	Gdf11mutTKO	B	21	4.92219	2.34164
GdfTKO 2	Hoxb9	13.4804	3.66807	E9.5	Gdf11mutTKO	A	21	4.92219	2.38522
WT1 1	Hoxb9	13.5014	3.73277	E10.5	WT	A	32	3.81053	1.05538
GdfTKO 4	Hoxb9	13.6498	3.95874	E9.5	Gdf11mutTKO	C	21	4.92219	1.94997
Gdf11 2.4	Hoxb9	13.6601	4.08801	E9.5	Gdf11KO	C	21	4.92219	1.78284
GdfTKO 6	Hoxb9	13.7011	3.89811	E9.5	Gdf11HetTKO	C	21	4.92219	2.03366
a2b 129	Hoxb9	13.7461	3.98153	E10.5	a2b	D	32	3.81053	0.888228
GdfTKO 5	Hoxb9	13.7557	4.34029	E9.5	Gdf11HetTKO	B	21	4.92219	1.49682
Gdf11 2.3	Hoxb9	13.8267	4.17931	E9.5	Gdf11KO	B	21	4.92219	1.67351
Gdf11 1.3	Hoxb9	13.9186	4.26964	E9.5	Gdf11KO	A	21	4.92219	1.57195
Gdf11 3.8	Hoxb9	14.0324	3.89408	E10.5	Gdf11Het	B	32	3.81053	0.943732
Gdf11 3.2	Hoxb9	14.0794	4.43277	E10.5	Gdf11KO	A	32	3.81053	0.649661
Gdf11 2.1	Hoxb9	14.1003	4.72186	E9.5	WT	C	21	4.92219	1.14896
Gdf11 1.8	Hoxb9	14.112	4.55743	E9.5	Gdf11Het	B	21	4.92219	1.28767
a2b 7	Hoxb9	14.195	4.74727	E9.5	a2b	C	21	4.92219	1.12891
Gdf11 3.7	Hoxb9	14.2347	4.59847	E10.5	Gdf11KO	B	32	3.81053	0.57917
Gdf11 2.5	Hoxb9	14.2378	4.87909	E9.5	Gdf11Het	C	21	4.92219	1.03032
Gdf11 1.2	Hoxb9	14.2813	4.75588	E9.5	WT	B	21	4.92219	1.12219
Gdf11 3.3	Hoxb9	14.3222	4.48023	E10.5	Gdf11Het	A	32	3.81053	0.628636
GdfTKO 1	Hoxb9	14.3805	4.62285	E9.5	Gdf11HetTKO	A	21	4.92219	1.23058
GdfTKO 14	Hoxb9	14.4105	4.65613	E10.5	Gdf11HetTKO	E	32	3.81053	0.55648
WT1 2	Hoxb9	14.4755	3.78535	E10.5	WT	B	32	3.81053	1.01761
a2b 5	Hoxb9	14.507	4.91081	E9.5	a2b	A	21	4.92219	1.00792
Gdf11 1.4	Hoxb9	14.5261	5.0349	E9.5	Gdf11Het	A	21	4.92219	0.924847
GdfTKO 10	Hoxb9	14.6114	4.68688	E10.5	Gdf11HetTKO	B	32	3.81053	0.544743
GdfTKO 8	Hoxb9	14.693	4.78026	E10.5	Gdf11HetTKO	A	32	3.81053	0.510603
a2b 19	Hoxb9	14.7176	4.80058	E10.5	a2b	A	32	3.81053	0.50346
GdfTKO 9	Hoxb9	14.7523	4.74122	E10.5	Gdf11mutTKO	B	32	3.81053	0.524608
a2b 6	Hoxb9	14.8678	5.01819	E9.5	a2b	B	21	4.92219	0.935627
GdfTKO 13	Hoxb9	14.8705	4.58768	E10.5	Gdf11HetTKO	D	32	3.81053	0.583519
WT1 4	Hoxb9	14.982	4.0622	E10.5	WT	D	32	3.81053	0.839924
GdfTKO 7	Hoxb9	15.0184	4.71757	E10.5	Gdf11mutTKO	A	32	3.81053	0.533279
Gdf11 3.10	Hoxb9	15.2592	4.55834	E10.5	Gdf11Het	C	32	3.81053	0.595507
a2b 108	Hoxb9	15.2915	4.77968	E10.5	a2b	B	32	3.81053	0.510807
Gdf11 1.1	Hoxb9	15.4661	5.28884	E9.5	WT	A	21	4.92219	0.775584
WT1 3	Hoxb9	15.7346	3.6618	E10.5	WT	C	32	3.81053	1.10859
a2b 110	Hoxb9	18.7633	4.17069	E10.5	a2b	C	32	3.81053	0.779079
a2b 7	Hoxc10	13.733	4.28526	E9.5	a2b	C	21	4.94198	1.57649
Gdf11 2.1	Hoxc10	14.2259	4.84739	E9.5	WT	C	21	4.94198	1.06777
Gdf11 2.5	Hoxc10	14.2273	4.86863	E9.5	Gdf11Het	C	21	4.94198	1.05216
a2b 5	Hoxc10	14.3857	4.78952	E9.5	a2b	A	21	4.94198	1.11147
Gdf11 1.4	Hoxc10	14.452	4.96079	E9.5	Gdf11Het	A	21	4.94198	0.987047
a2b 6	Hoxc10	14.5152	4.66557	E9.5	a2b	B	21	4.94198	1.21118
a2b 129	Hoxc10	14.5287	4.76416	E10.5	a2b	D	32	4.91438	1.10974
GdfTKO 1	Hoxc10	14.5469	4.78925	E9.5	Gdf11HetTKO	A	21	4.94198	1.11167
GdfTKO 5	Hoxc10	14.5793	5.16386	E9.5	Gdf11HetTKO	B	21	4.94198	0.857449
Gdf11 1.2	Hoxc10	14.5876	5.06221	E9.5	WT	B	21	4.94198	0.920043
Gdf11 1.8	Hoxc10	14.6167	5.06214	E9.5	Gdf11Het	B	21	4.94198	0.920089
Gdf11 3.3	Hoxc10	14.6377	4.79569	E10.5	Gdf11Het	A	32	4.91438	1.08575
Gdf11 3.2	Hoxc10	14.7013	5.05467	E10.5	Gdf11KO	A	32	4.91438	0.907335
GdfTKO 14	Hoxc10	14.7286	4.97424	E10.5	Gdf11HetTKO	E	32	4.91438	0.959356
GdfTKO 9	Hoxc10	14.7903	4.77922	E10.5	Gdf11mutTKO	B	32	4.91438	1.09822
GdfTKO 8	Hoxc10	14.9235	5.01077	E10.5	Gdf11HetTKO	A	32	4.91438	0.935367
GdfTKO 10	Hoxc10	14.9277	5.00317	E10.5	Gdf11HetTKO	B	32	4.91438	0.940311
WT1 1	Hoxc10	14.9472	5.17863	E10.5	WT	A	32	4.91438	0.83263
a2b 19	Hoxc10	15.0125	5.09552	E10.5	a2b	A	32	4.91438	0.882006
GdfTKO 7	Hoxc10	15.017	4.71617	E10.5	Gdf11mutTKO	A	32	4.91438	1.14727
Gdf11 3.8	Hoxc10	15.0487	4.91044	E10.5	Gdf11Het	B	32	4.91438	1.00273
Gdf11 3.7	Hoxc10	15.0559	5.41974	E10.5	Gdf11KO	B	32	4.91438	0.704482
Gdf11 1.1	Hoxc10	15.0936	4.91635	E9.5	WT	A	21	4.94198	1.01793
WT1 2	Hoxc10	15.405	4.71488	E10.5	WT	B	32	4.91438	1.1483
Gdf11 1.3	Hoxc10	15.4618	5.81282	E9.5	Gdf11KO	A	21	4.94198	0.546828
GdfTKO 13	Hoxc10	15.5235	5.2407	E10.5	Gdf11HetTKO	D	32	4.91438	0.797569
Gdf11 3.10	Hoxc10	15.8018	5.10096	E10.5	Gdf11Het	C	32	4.91438	0.878685
a2b 108	Hoxc10	15.816	5.30415	E10.5	a2b	B	32	4.91438	0.763252
GdfTKO 6	Hoxc10	15.8555	6.05253	E9.5	Gdf11HetTKO	C	21	4.94198	0.463119
WT1 4	Hoxc10	15.9438	5.02404	E10.5	WT	D	32	4.91438	0.926804
Gdf11 2.4	Hoxc10	16.0675	6.4955	E9.5	Gdf11KO	C	21	4.94198	0.340679
GdfTKO 3	Hoxc10	16.2255	6.66589	E9.5	Gdf11mutTKO	B	21	4.94198	0.302728
Gdf11 2.3	Hoxc10	16.5759	6.92847	E9.5	Gdf11KO	B	21	4.94198	0.252353
WT1 3	Hoxc10	16.8127	4.73997	E10.5	WT	C	32	4.91438	1.12851
GdfTKO 2	Hoxc10	16.9878	7.17545	E9.5	Gdf11mutTKO	A	21	4.94198	0.212646
GdfTKO 4	Hoxc10	17.3066	7.61554	E9.5	Gdf11mutTKO	C	21	4.94198	0.156739
a2b 110	Hoxc10	18.923	4.33043	E10.5	a2b	C	32	4.91438	1.49894
WT1 1	Hoxc11	14.0445	4.27594	E10.5	WT	A	32	4.40419	1.09296
a2b 129	Hoxc11	14.4496	4.68501	E10.5	a2b	D	32	4.40419	0.823122
GdfTKO 10	Hoxc11	14.6887	4.76423	E10.5	Gdf11HetTKO	B	32	4.40419	0.77914
Gdf11 3.3	Hoxc11	14.6941	4.85206	E10.5	Gdf11Het	A	32	4.40419	0.733124
GdfTKO 8	Hoxc11	14.7453	4.83259	E10.5	Gdf11HetTKO	A	32	4.40419	0.743087
GdfTKO 14	Hoxc11	14.8084	5.05405	E10.5	Gdf11HetTKO	E	32	4.40419	0.637342
Gdf11 3.8	Hoxc11	14.8363	4.69801	E10.5	Gdf11Het	B	32	4.40419	0.815739
a2b 19	Hoxc11	14.8712	4.95425	E10.5	a2b	A	32	4.40419	0.682991
Gdf11 1.2	Hoxc11	14.9045	5.37911	E9.5	WT	B	21	5.76944	1.31069
WT1 2	Hoxc11	14.9283	4.23822	E10.5	WT	B	32	4.40419	1.12192
Gdf11 2.1	Hoxc11	15.0406	5.66209	E9.5	WT	C	21	5.76944	1.07725
GdfTKO 13	Hoxc11	15.079	4.79618	E10.5	Gdf11HetTKO	D	32	4.40419	0.762076
Gdf11 3.7	Hoxc11	15.1853	5.5491	E10.5	Gdf11KO	B	32	4.40419	0.452219
WT1 4	Hoxc11	15.4906	4.5708	E10.5	WT	D	32	4.40419	0.890934
a2b 108	Hoxc11	15.5597	5.04785	E10.5	a2b	B	32	4.40419	0.640086
Gdf11 2.5	Hoxc11	15.5858	6.2271	E9.5	Gdf11Het	C	21	5.76944	0.728165
a2b 5	Hoxc11	15.7542	6.15801	E9.5	a2b	A	21	5.76944	0.763884
Gdf11 3.10	Hoxc11	16.1136	5.41271	E10.5	Gdf11Het	C	32	4.40419	0.497055
Gdf11 3.2	Hoxc11	16.1233	6.47672	E10.5	Gdf11KO	A	32	4.40419	0.237743
Gdf11 1.8	Hoxc11	16.1338	6.57919	E9.5	Gdf11Het	B	21	5.76944	0.570482
a2b 7	Hoxc11	16.25	6.80232	E9.5	a2b	C	21	5.76944	0.488733
Gdf11 1.1	Hoxc11	16.4444	6.26712	E9.5	WT	A	21	5.76944	0.708244
WT1 3	Hoxc11	16.6046	4.53179	E10.5	WT	C	32	4.40419	0.91535
Gdf11 1.4	Hoxc11	16.7084	7.21712	E9.5	Gdf11Het	A	21	5.76944	0.366609
a2b 6	Hoxc11	17.2338	7.38415	E9.5	a2b	B	21	5.76944	0.326531
GdfTKO 1	Hoxc11	17.7956	8.03798	E9.5	Gdf11HetTKO	A	21	5.76944	0.207539
GdfTKO 7	Hoxc11	18.4172	8.11637	E10.5	Gdf11mutTKO	A	32	4.40419	0.0762996
GdfTKO 5	Hoxc11	18.4558	9.04035	E9.5	Gdf11HetTKO	B	21	5.76944	0.1036
GdfTKO 9	Hoxc11	18.8397	8.82858	E10.5	Gdf11mutTKO	B	32	4.40419	0.046572
a2b 110	Hoxc11	19.2956	4.70299	E10.5	a2b	C	32	4.40419	0.812927
GdfTKO 6	Hoxc11	19.3266	9.52366	E9.5	Gdf11HetTKO	C	21	5.76944	0.0741085
Gdf11 1.3	Hoxc11	19.5017	9.85275	E9.5	Gdf11KO	A	21	5.76944	0.0589932
Gdf11 2.4	Hoxc11	19.5988	10.0268	E9.5	Gdf11KO	C	21	5.76944	0.0522901
GdfTKO 3	Hoxc11	19.9102	10.3506	E9.5	Gdf11mutTKO	B	21	5.76944	0.0417756
GdfTKO 4	Hoxc11	20.1709	10.4798	E9.5	Gdf11mutTKO	C	21	5.76944	0.0381968
Gdf11 2.3	Hoxc11	20.4669	10.8194	E9.5	Gdf11KO	B	21	5.76944	0.0301858
GdfTKO 2	Hoxc11	20.9999	11.1875	E9.5	Gdf11mutTKO	A	21	5.76944	0.0233879
WT1 1	Hoxc12	12.9954	3.22684	E10.5	WT	A	32	3.39209	1.12136
GdfTKO 14	Hoxc12	13.9755	4.22121	E10.5	Gdf11HetTKO	E	32	3.39209	0.562872
WT1 2	Hoxc12	13.9913	3.30119	E10.5	WT	B	32	3.39209	1.06503
Gdf11 3.8	Hoxc12	14.0472	3.9089	E10.5	Gdf11Het	B	32	3.39209	0.698918
a2b 19	Hoxc12	14.1079	4.19092	E10.5	a2b	A	32	3.39209	0.574814
WT1 4	Hoxc12	14.3198	3.40003	E10.5	WT	D	32	3.39209	0.994511
Gdf11 3.3	Hoxc12	14.3503	4.50829	E10.5	Gdf11Het	A	32	3.39209	0.461307
a2b 129	Hoxc12	14.3611	4.5966	E10.5	a2b	D	32	3.39209	0.433917
GdfTKO 8	Hoxc12	14.5787	4.6659	E10.5	Gdf11HetTKO	A	32	3.39209	0.413567
GdfTKO 13	Hoxc12	14.7199	4.43713	E10.5	Gdf11HetTKO	D	32	3.39209	0.484631
GdfTKO 10	Hoxc12	14.8538	4.92925	E10.5	Gdf11HetTKO	B	32	3.39209	0.344564
a2b 108	Hoxc12	15.3077	4.79588	E10.5	a2b	B	32	3.39209	0.377935
Gdf11 3.10	Hoxc12	15.4404	4.73951	E10.5	Gdf11Het	C	32	3.39209	0.392996
WT1 3	Hoxc12	15.7131	3.6403	E10.5	WT	C	32	3.39209	0.84194
Gdf11 3.7	Hoxc12	17.6543	8.01805	E10.5	Gdf11KO	B	32	3.39209	0.0404992
Gdf11 1.2	Hoxc12	17.7863	8.26085	E9.5	WT	B	21	10.0446	3.44325
Gdf11 3.2	Hoxc12	19.5187	9.87212	E10.5	Gdf11KO	A	32	3.39209	0.0112026
a2b 110	Hoxc12	19.5805	4.98793	E10.5	a2b	C	32	3.39209	0.33083
Gdf11 2.1	Hoxc12	20.1243	10.7458	E9.5	WT	C	21	10.0446	0.615073
Gdf11 1.1	Hoxc12	21.3045	11.1272	E9.5	WT	A	21	10.0446	0.472176
a2b 5	Hoxc12	21.3233	11.7272	E9.5	a2b	A	21	10.0446	0.311534
Gdf11 2.5	Hoxc12	21.4206	12.0619	E9.5	Gdf11Het	C	21	10.0446	0.24703
Gdf11 1.8	Hoxc12	21.6971	12.1425	E9.5	Gdf11Het	B	21	10.0446	0.233594
a2b 6	Hoxc12	22.3843	12.5347	E9.5	a2b	B	21	10.0446	0.177996
a2b 7	Hoxc12	22.7594	13.3117	E9.5	a2b	C	21	10.0446	0.103876
Gdf11 1.4	Hoxc12	23.3063	13.815	E9.5	Gdf11Het	A	21	10.0446	0.0732811
WT1 1	Hoxc13	11.8673	2.09871	E10.5	WT	A	32	2.13296	1.02402
a2b 129	Hoxc13	12.4393	2.67476	E10.5	a2b	D	32	2.13296	0.686914
WT1 2	Hoxc13	12.7658	2.07572	E10.5	WT	B	32	2.13296	1.04047
Gdf11 3.3	Hoxc13	13.2249	3.38288	E10.5	Gdf11Het	A	32	2.13296	0.42047
Gdf11 3.8	Hoxc13	13.2426	3.10433	E10.5	Gdf11Het	B	32	2.13296	0.510021
WT1 4	Hoxc13	13.2604	2.34058	E10.5	WT	D	32	2.13296	0.865967
Gdf11 3.10	Hoxc13	13.3396	2.63873	E10.5	Gdf11Het	C	32	2.13296	0.704283
a2b 19	Hoxc13	13.5865	3.66953	E10.5	a2b	A	32	2.13296	0.344703
GdfTKO 14	Hoxc13	14.0487	4.29436	E10.5	Gdf11HetTKO	E	32	2.13296	0.223539
WT1 3	Hoxc13	14.0896	2.01683	E10.5	WT	C	32	2.13296	1.08382
a2b 108	Hoxc13	14.3886	3.87672	E10.5	a2b	B	32	2.13296	0.298591
GdfTKO 8	Hoxc13	14.7269	4.81416	E10.5	Gdf11HetTKO	A	32	2.13296	0.155911
GdfTKO 13	Hoxc13	14.8486	4.56576	E10.5	Gdf11HetTKO	D	32	2.13296	0.185205
GdfTKO 10	Hoxc13	15.5437	5.61923	E10.5	Gdf11HetTKO	B	32	2.13296	0.0892336
Gdf11 1.2	Hoxc13	17.4874	7.96199	E9.5	WT	B	21	8.82945	1.82444
a2b 110	Hoxc13	18.4501	3.85757	E10.5	a2b	C	32	2.13296	0.30258
Gdf11 3.7	Hoxc13	18.4642	8.82795	E10.5	Gdf11KO	B	32	2.13296	0.00965177
Gdf11 2.1	Hoxc13	18.5542	9.17573	E9.5	WT	C	21	8.82945	0.786612
a2b 5	Hoxc13	18.6081	9.01194	E9.5	a2b	A	21	8.82945	0.881179
a2b 7	Hoxc13	18.7402	9.29251	E9.5	a2b	C	21	8.82945	0.725445
Gdf11 1.4	Hoxc13	18.9834	9.49214	E9.5	Gdf11Het	A	21	8.82945	0.631701
Gdf11 1.8	Hoxc13	19.0119	9.45728	E9.5	Gdf11Het	B	21	8.82945	0.647148
Gdf11 1.1	Hoxc13	19.5279	9.35063	E9.5	WT	A	21	8.82945	0.696801
Gdf11 2.5	Hoxc13	19.6273	10.2686	E9.5	Gdf11Het	C	21	8.82945	0.368795
a2b 6	Hoxc13	19.6594	9.80984	E9.5	a2b	B	21	8.82945	0.506842
Gdf11 3.2	Hoxc13	19.8833	10.2367	E10.5	Gdf11KO	A	32	2.13296	0.00363529
GdfTKO 6	Hoxc13	20.6453	10.8423	E9.5	Gdf11HetTKO	C	21	8.82945	0.247778
GdfTKO 5	Hoxc13	20.6809	11.2654	E9.5	Gdf11HetTKO	B	21	8.82945	0.184797
Gdf11 2.4	Hoxc13	20.7612	11.1892	E9.5	Gdf11KO	C	21	8.82945	0.194829
GdfTKO 1	Hoxc13	20.8546	11.0969	E9.5	Gdf11HetTKO	A	21	8.82945	0.20769
Gdf11 1.3	Hoxc13	20.9459	11.297	E9.5	Gdf11KO	A	21	8.82945	0.180803
Gdf11 2.3	Hoxc13	21.125	11.4776	E9.5	Gdf11KO	B	21	8.82945	0.159529
GdfTKO 4	Hoxc13	21.1754	11.4843	E9.5	Gdf11mutTKO	C	21	8.82945	0.15879
GdfTKO 3	Hoxc13	21.3285	11.7689	E9.5	Gdf11mutTKO	B	21	8.82945	0.130355
GdfTKO 7	Hoxc13	21.4609	11.1601	E10.5	Gdf11mutTKO	A	32	2.13296	0.00191675
GdfTKO 2	Hoxc13	21.9438	12.1315	E9.5	Gdf11mutTKO	A	21	8.82945	0.101389
GdfTKO 9	Hoxc13	22.4886	12.4775	E10.5	Gdf11mutTKO	B	32	2.13296	0.000769103
GdfTKO 3	Hoxc4	13.9455	4.38593	E9.5	Gdf11mutTKO	B	21	4.95386	1.48239
a2b 7	Hoxc4	13.9713	4.52363	E9.5	a2b	C	21	4.95386	1.34745
GdfTKO 4	Hoxc4	14.0564	4.36532	E9.5	Gdf11mutTKO	C	21	4.95386	1.50372
Gdf11 3.2	Hoxc4	14.0615	4.41485	E10.5	Gdf11KO	A	32	4.32933	0.942441
GdfTKO 5	Hoxc4	14.0712	4.6558	E9.5	Gdf11HetTKO	B	21	4.95386	1.22949
a2b 6	Hoxc4	14.1256	4.27599	E9.5	a2b	B	21	4.95386	1.59978
Gdf11 3.7	Hoxc4	14.1473	4.5111	E10.5	Gdf11KO	B	32	4.32933	0.881619
Gdf11 1.3	Hoxc4	14.1586	4.50965	E9.5	Gdf11KO	A	21	4.95386	1.36057
Gdf11 2.4	Hoxc4	14.1751	4.60303	E9.5	Gdf11KO	C	21	4.95386	1.27529
Gdf11 1.2	Hoxc4	14.1922	4.66676	E9.5	WT	B	21	4.95386	1.22019
GdfTKO 2	Hoxc4	14.2195	4.40708	E9.5	Gdf11mutTKO	A	21	4.95386	1.46082
WT1 1	Hoxc4	14.2456	4.47702	E10.5	WT	A	32	4.32933	0.902694
GdfTKO 1	Hoxc4	14.2563	4.49865	E9.5	Gdf11HetTKO	A	21	4.95386	1.37098
Gdf11 2.3	Hoxc4	14.2713	4.6239	E9.5	Gdf11KO	B	21	4.95386	1.25698
GdfTKO 6	Hoxc4	14.334	4.53104	E9.5	Gdf11HetTKO	C	21	4.95386	1.34055
Gdf11 1.4	Hoxc4	14.3944	4.90318	E9.5	Gdf11Het	A	21	4.95386	1.03576
Gdf11 2.1	Hoxc4	14.3992	5.02074	E9.5	WT	C	21	4.95386	0.954698
a2b 5	Hoxc4	14.4963	4.90016	E9.5	a2b	A	21	4.95386	1.03792
GdfTKO 14	Hoxc4	14.6067	4.8524	E10.5	Gdf11HetTKO	E	32	4.32933	0.69589
Gdf11 2.5	Hoxc4	14.6201	5.26143	E9.5	Gdf11Het	C	21	4.95386	0.808001
Gdf11 1.8	Hoxc4	14.6891	5.13453	E9.5	Gdf11Het	B	21	4.95386	0.882296
GdfTKO 9	Hoxc4	14.699	4.68788	E10.5	Gdf11mutTKO	B	32	4.32933	0.779944
GdfTKO 10	Hoxc4	14.7557	4.83116	E10.5	Gdf11HetTKO	B	32	4.32933	0.706209
GdfTKO 8	Hoxc4	14.7615	4.84875	E10.5	Gdf11HetTKO	A	32	4.32933	0.69765
a2b 129	Hoxc4	14.7778	5.01329	E10.5	a2b	D	32	4.32933	0.622452
GdfTKO 7	Hoxc4	14.8148	4.51396	E10.5	Gdf11mutTKO	A	32	4.32933	0.879875
a2b 19	Hoxc4	14.8476	4.93058	E10.5	a2b	A	32	4.32933	0.659183
Gdf11 3.3	Hoxc4	14.8654	5.02336	E10.5	Gdf11Het	A	32	4.32933	0.618123
Gdf11 3.8	Hoxc4	14.918	4.77976	E10.5	Gdf11Het	B	32	4.32933	0.731826
WT1 2	Hoxc4	15.0671	4.37697	E10.5	WT	B	32	4.32933	0.967514
WT1 4	Hoxc4	15.2519	4.33216	E10.5	WT	D	32	4.32933	0.998035
GdfTKO 13	Hoxc4	15.3402	5.05743	E10.5	Gdf11HetTKO	D	32	4.32933	0.603697
Gdf11 1.1	Hoxc4	15.3514	5.17408	E9.5	WT	A	21	4.95386	0.858434
a2b 108	Hoxc4	15.6949	5.18301	E10.5	a2b	B	32	4.32933	0.553369
Gdf11 3.10	Hoxc4	15.8003	5.09945	E10.5	Gdf11Het	C	32	4.32933	0.586366
WT1 3	Hoxc4	16.2039	4.13115	E10.5	WT	C	32	4.32933	1.14725
a2b 110	Hoxc4	19.1194	4.5268	E10.5	a2b	C	32	4.32933	0.872077
Gdf11 1.2	Hoxc5	18.366	8.84062	E9.5	WT	B	21	9.3299	1.40374
a2b 7	Hoxc5	18.5723	9.12461	E9.5	a2b	C	21	9.3299	1.15292
Gdf11 1.4	Hoxc5	18.5724	9.08119	E9.5	Gdf11Het	A	21	9.3299	1.18815
Gdf11 1.3	Hoxc5	18.6232	8.9743	E9.5	Gdf11KO	A	21	9.3299	1.27951
Gdf11 3.7	Hoxc5	18.7713	9.13505	E10.5	Gdf11KO	B	32	9.21345	1.05584
a2b 5	Hoxc5	18.7809	9.18474	E9.5	a2b	A	21	9.3299	1.10585
Gdf11 3.2	Hoxc5	18.8889	9.24225	E10.5	Gdf11KO	A	32	9.21345	0.980233
Gdf11 1.8	Hoxc5	18.8894	9.33484	E9.5	Gdf11Het	B	21	9.3299	0.996579
Gdf11 2.1	Hoxc5	18.9047	9.52619	E9.5	WT	C	21	9.3299	0.872793
GdfTKO 1	Hoxc5	18.9216	9.16402	E9.5	Gdf11HetTKO	A	21	9.3299	1.12185
GdfTKO 5	Hoxc5	18.9371	9.52172	E9.5	Gdf11HetTKO	B	21	9.3299	0.875499
Gdf11 2.4	Hoxc5	18.9456	9.37353	E9.5	Gdf11KO	C	21	9.3299	0.970209
GdfTKO 3	Hoxc5	18.9792	9.41959	E9.5	Gdf11mutTKO	B	21	9.3299	0.939726
a2b 6	Hoxc5	18.9891	9.13947	E9.5	a2b	B	21	9.3299	1.1411
Gdf11 2.3	Hoxc5	18.9988	9.35142	E9.5	Gdf11KO	B	21	9.3299	0.985195
GdfTKO 4	Hoxc5	19.0075	9.31642	E9.5	Gdf11mutTKO	C	21	9.3299	1.00939
Gdf11 2.5	Hoxc5	19.1053	9.74661	E9.5	Gdf11Het	C	21	9.3299	0.749128
GdfTKO 14	Hoxc5	19.1141	9.35976	E10.5	Gdf11HetTKO	E	32	9.21345	0.903562
GdfTKO 10	Hoxc5	19.2425	9.31801	E10.5	Gdf11HetTKO	B	32	9.21345	0.93009
WT1 1	Hoxc5	19.2587	9.49013	E10.5	WT	A	32	9.21345	0.82549
GdfTKO 6	Hoxc5	19.3994	9.59648	E9.5	Gdf11HetTKO	C	21	9.3299	0.831286
GdfTKO 13	Hoxc5	19.4145	9.13166	E10.5	Gdf11HetTKO	D	32	9.21345	1.05833
GdfTKO 9	Hoxc5	19.4307	9.41962	E10.5	Gdf11mutTKO	B	32	9.21345	0.866836
GdfTKO 2	Hoxc5	19.4753	9.6629	E9.5	Gdf11mutTKO	A	21	9.3299	0.793885
GdfTKO 8	Hoxc5	19.483	9.57022	E10.5	Gdf11HetTKO	A	32	9.21345	0.78091
GdfTKO 7	Hoxc5	19.4833	9.18241	E10.5	Gdf11mutTKO	A	32	9.21345	1.02175
a2b 19	Hoxc5	19.5886	9.67158	E10.5	a2b	A	32	9.21345	0.727927
Gdf11 3.3	Hoxc5	19.5926	9.75056	E10.5	Gdf11Het	A	32	9.21345	0.689151
Gdf11 3.8	Hoxc5	19.6336	9.49534	E10.5	Gdf11Het	B	32	9.21345	0.822513
a2b 129	Hoxc5	19.7045	9.93998	E10.5	a2b	D	32	9.21345	0.604355
Gdf11 1.1	Hoxc5	19.8002	9.62289	E9.5	WT	A	21	9.3299	0.816209
WT1 4	Hoxc5	19.9456	9.02582	E10.5	WT	D	32	9.21345	1.13889
WT1 2	Hoxc5	20.0463	9.35623	E10.5	WT	B	32	9.21345	0.905771
Gdf11 3.10	Hoxc5	20.3366	9.63576	E10.5	Gdf11Het	C	32	9.21345	0.74623
a2b 108	Hoxc5	20.6613	10.1495	E10.5	a2b	B	32	9.21345	0.522676
WT1 3	Hoxc5	21.0544	8.98162	E10.5	WT	C	32	9.21345	1.17432
a2b 110	Hoxc5	24.7606	10.168	E10.5	a2b	C	32	9.21345	0.515988
a2b 6	Hoxc6	12.2331	2.38348	E9.5	a2b	B	21	3.19094	1.75013
Gdf11 3.2	Hoxc6	12.516	2.86935	E10.5	Gdf11KO	A	32	3.58871	1.64645
a2b 7	Hoxc6	12.537	3.08933	E9.5	a2b	C	21	3.19094	1.07297
Gdf11 1.4	Hoxc6	12.5441	3.05286	E9.5	Gdf11Het	A	21	3.19094	1.10044
Gdf11 1.2	Hoxc6	12.5594	3.03394	E9.5	WT	B	21	3.19094	1.11496
GdfTKO 5	Hoxc6	12.739	3.32353	E9.5	Gdf11HetTKO	B	21	3.19094	0.912194
Gdf11 1.8	Hoxc6	12.7668	3.21226	E9.5	Gdf11Het	B	21	3.19094	0.985331
Gdf11 1.3	Hoxc6	12.8396	3.19069	E9.5	Gdf11KO	A	21	3.19094	1.00017
Gdf11 2.1	Hoxc6	12.9089	3.53046	E9.5	WT	C	21	3.19094	0.790305
Gdf11 2.5	Hoxc6	12.9233	3.56459	E9.5	Gdf11Het	C	21	3.19094	0.771827
GdfTKO 1	Hoxc6	12.9324	3.17477	E9.5	Gdf11HetTKO	A	21	3.19094	1.01127
Gdf11 3.7	Hoxc6	12.9364	3.30023	E10.5	Gdf11KO	B	32	3.58871	1.22135
GdfTKO 3	Hoxc6	12.9795	3.41988	E9.5	Gdf11mutTKO	B	21	3.19094	0.853259
GdfTKO 4	Hoxc6	13.0342	3.34311	E9.5	Gdf11mutTKO	C	21	3.19094	0.899897
a2b 5	Hoxc6	13.0348	3.43858	E9.5	a2b	A	21	3.19094	0.842274
GdfTKO 6	Hoxc6	13.0461	3.24319	E9.5	Gdf11HetTKO	C	21	3.19094	0.964427
GdfTKO 9	Hoxc6	13.0514	3.04028	E10.5	Gdf11mutTKO	B	32	3.58871	1.46249
a2b 129	Hoxc6	13.1356	3.37108	E10.5	a2b	D	32	3.58871	1.16282
Gdf11 2.4	Hoxc6	13.1519	3.57987	E9.5	Gdf11KO	C	21	3.19094	0.763696
Gdf11 1.1	Hoxc6	13.1857	3.00842	E9.5	WT	A	21	3.19094	1.13487
GdfTKO 7	Hoxc6	13.2333	2.93244	E10.5	Gdf11mutTKO	A	32	3.58871	1.576
Gdf11 2.3	Hoxc6	13.2771	3.62967	E9.5	Gdf11KO	B	21	3.19094	0.737784
Gdf11 3.3	Hoxc6	13.2786	3.43656	E10.5	Gdf11Het	A	32	3.58871	1.11123
GdfTKO 14	Hoxc6	13.3609	3.60661	E10.5	Gdf11HetTKO	E	32	3.58871	0.987669
GdfTKO 2	Hoxc6	13.3779	3.56551	E9.5	Gdf11mutTKO	A	21	3.19094	0.771332
GdfTKO 10	Hoxc6	13.4408	3.51632	E10.5	Gdf11HetTKO	B	32	3.58871	1.05146
a2b 19	Hoxc6	13.4603	3.54333	E10.5	a2b	A	32	3.58871	1.03195
WT1 1	Hoxc6	13.4716	3.70298	E10.5	WT	A	32	3.58871	0.92385
GdfTKO 8	Hoxc6	13.4887	3.5759	E10.5	Gdf11HetTKO	A	32	3.58871	1.00892
Gdf11 3.8	Hoxc6	13.6112	3.47289	E10.5	Gdf11Het	B	32	3.58871	1.08359
GdfTKO 13	Hoxc6	13.9633	3.68049	E10.5	Gdf11HetTKO	D	32	3.58871	0.938367
WT1 2	Hoxc6	14.1659	3.47583	E10.5	WT	B	32	3.58871	1.08138
a2b 108	Hoxc6	14.4389	3.927	E10.5	a2b	B	32	3.58871	0.790976
Gdf11 3.10	Hoxc6	14.5725	3.87163	E10.5	Gdf11Het	C	32	3.58871	0.821929
WT1 4	Hoxc6	14.6532	3.73341	E10.5	WT	D	32	3.58871	0.90457
WT1 3	Hoxc6	15.5154	3.44263	E10.5	WT	C	32	3.58871	1.10656
a2b 110	Hoxc6	17.9594	3.36681	E10.5	a2b	C	32	3.58871	1.16627
GdfTKO 5	Hoxc8	11.9288	2.51341	E9.5	Gdf11HetTKO	B	21	4.54753	4.09572
a2b 7	Hoxc8	12.0224	2.57473	E9.5	a2b	C	21	4.54753	3.92529
a2b 6	Hoxc8	12.1122	2.26264	E9.5	a2b	B	21	4.54753	4.87326
GdfTKO 1	Hoxc8	12.2317	2.47404	E9.5	Gdf11HetTKO	A	21	4.54753	4.20903
GdfTKO 6	Hoxc8	12.46	2.65705	E9.5	Gdf11HetTKO	C	21	4.54753	3.70759
a2b 5	Hoxc8	12.4788	2.88265	E9.5	a2b	A	21	4.54753	3.17086
GdfTKO 2	Hoxc8	12.8735	3.06111	E9.5	Gdf11mutTKO	A	21	4.54753	2.80192
GdfTKO 14	Hoxc8	12.88	3.12563	E10.5	Gdf11HetTKO	E	32	4.18205	2.07977
GdfTKO 7	Hoxc8	12.9723	2.67146	E10.5	Gdf11mutTKO	A	32	4.18205	2.84928
a2b 129	Hoxc8	13.0335	3.269	E10.5	a2b	D	32	4.18205	1.88303
GdfTKO 4	Hoxc8	13.1363	3.44516	E9.5	Gdf11mutTKO	C	21	4.54753	2.14706
a2b 19	Hoxc8	13.15	3.23301	E10.5	a2b	A	32	4.18205	1.93059
GdfTKO 13	Hoxc8	13.53	3.24718	E10.5	Gdf11HetTKO	D	32	4.18205	1.91172
GdfTKO 3	Hoxc8	13.6573	4.09764	E9.5	Gdf11mutTKO	B	21	4.54753	1.36593
GdfTKO 8	Hoxc8	13.6969	3.78416	E10.5	Gdf11HetTKO	A	32	4.18205	1.31759
GdfTKO 9	Hoxc8	13.7392	3.72813	E10.5	Gdf11mutTKO	B	32	4.18205	1.36976
Gdf11 1.2	Hoxc8	13.7398	4.2144	E9.5	WT	B	21	4.54753	1.25974
GdfTKO 10	Hoxc8	13.8565	3.932	E10.5	Gdf11HetTKO	B	32	4.18205	1.18925
WT1 1	Hoxc8	13.9117	4.14312	E10.5	WT	A	32	4.18205	1.02736
Gdf11 1.4	Hoxc8	13.9311	4.43985	E9.5	Gdf11Het	A	21	4.54753	1.07749
a2b 108	Hoxc8	14.1561	3.64426	E10.5	a2b	B	32	4.18205	1.45175
Gdf11 2.4	Hoxc8	14.209	4.637	E9.5	Gdf11KO	C	21	4.54753	0.93987
Gdf11 2.3	Hoxc8	14.2502	4.60277	E9.5	Gdf11KO	B	21	4.54753	0.962435
Gdf11 1.8	Hoxc8	14.3184	4.76382	E9.5	Gdf11Het	B	21	4.54753	0.860775
Gdf11 3.2	Hoxc8	14.4148	4.76816	E10.5	Gdf11KO	A	32	4.18205	0.66614
Gdf11 2.1	Hoxc8	14.4465	5.06805	E9.5	WT	C	21	4.54753	0.697119
Gdf11 1.3	Hoxc8	14.4858	4.83689	E9.5	Gdf11KO	A	21	4.54753	0.818264
Gdf11 3.7	Hoxc8	14.5022	4.866	E10.5	Gdf11KO	B	32	4.18205	0.622459
Gdf11 3.3	Hoxc8	14.5323	4.69031	E10.5	Gdf11Het	A	32	4.18205	0.703072
Gdf11 1.1	Hoxc8	14.5374	4.36013	E9.5	WT	A	21	4.54753	1.13871
Gdf11 2.5	Hoxc8	14.5573	5.1986	E9.5	Gdf11Het	C	21	4.54753	0.636809
Gdf11 3.8	Hoxc8	14.9211	4.78279	E10.5	Gdf11Het	B	32	4.18205	0.659418
WT1 2	Hoxc8	15.0241	4.33403	E10.5	WT	B	32	4.18205	0.900019
WT1 4	Hoxc8	15.1878	4.26797	E10.5	WT	D	32	4.18205	0.942187
Gdf11 3.10	Hoxc8	15.8222	5.12134	E10.5	Gdf11Het	C	32	4.18205	0.521492
WT1 3	Hoxc8	16.0559	3.9831	E10.5	WT	C	32	4.18205	1.14786
a2b 110	Hoxc8	18.0066	3.41406	E10.5	a2b	C	32	4.18205	1.7029
GdfTKO 5	Hoxc9	15.4238	6.00841	E9.5	Gdf11HetTKO	B	21	6.77416	1.70025
a2b 7	Hoxc9	15.449	6.00134	E9.5	a2b	C	21	6.77416	1.70861
GdfTKO 3	Hoxc9	15.6088	6.04914	E9.5	Gdf11mutTKO	B	21	6.77416	1.65292
GdfTKO 14	Hoxc9	15.6788	5.92448	E10.5	Gdf11HetTKO	E	32	6.36733	1.35929
GdfTKO 1	Hoxc9	15.7034	5.94578	E9.5	Gdf11HetTKO	A	21	6.77416	1.77569
a2b 5	Hoxc9	15.8269	6.23072	E9.5	a2b	A	21	6.77416	1.45745
a2b 129	Hoxc9	15.8373	6.07274	E10.5	a2b	D	32	6.36733	1.22654
a2b 19	Hoxc9	15.8406	5.92362	E10.5	a2b	A	32	6.36733	1.3601
GdfTKO 2	Hoxc9	15.8729	6.06049	E9.5	Gdf11mutTKO	A	21	6.77416	1.63997
a2b 6	Hoxc9	15.8811	6.03151	E9.5	a2b	B	21	6.77416	1.67325
GdfTKO 8	Hoxc9	15.9995	6.08678	E10.5	Gdf11HetTKO	A	32	6.36733	1.21466
Gdf11 1.2	Hoxc9	16.014	6.48858	E9.5	WT	B	21	6.77416	1.2189
Gdf11 2.1	Hoxc9	16.0292	6.65075	E9.5	WT	C	21	6.77416	1.0893
Gdf11 1.4	Hoxc9	16.0904	6.59916	E9.5	Gdf11Het	A	21	6.77416	1.12897
Gdf11 2.5	Hoxc9	16.1168	6.75809	E9.5	Gdf11Het	C	21	6.77416	1.0112
GdfTKO 6	Hoxc9	16.1534	6.35048	E9.5	Gdf11HetTKO	C	21	6.77416	1.34135
GdfTKO 4	Hoxc9	16.1703	6.47916	E9.5	Gdf11mutTKO	C	21	6.77416	1.22688
Gdf11 1.8	Hoxc9	16.2917	6.73709	E9.5	Gdf11Het	B	21	6.77416	1.02603
WT1 1	Hoxc9	16.3396	6.57099	E10.5	WT	A	32	6.36733	0.868345
Gdf11 2.4	Hoxc9	16.3856	6.81351	E9.5	Gdf11KO	C	21	6.77416	0.973091
Gdf11 1.3	Hoxc9	16.432	6.78304	E9.5	Gdf11KO	A	21	6.77416	0.993864
Gdf11 2.3	Hoxc9	16.4322	6.78477	E9.5	Gdf11KO	B	21	6.77416	0.992674
GdfTKO 10	Hoxc9	16.4395	6.51496	E10.5	Gdf11HetTKO	B	32	6.36733	0.902733
Gdf11 3.2	Hoxc9	16.5666	6.92004	E10.5	Gdf11KO	A	32	6.36733	0.681738
Gdf11 3.7	Hoxc9	16.587	6.95081	E10.5	Gdf11KO	B	32	6.36733	0.667351
a2b 108	Hoxc9	16.6816	6.16979	E10.5	a2b	B	32	6.36733	1.14674
GdfTKO 13	Hoxc9	16.7492	6.46644	E10.5	Gdf11HetTKO	D	32	6.36733	0.93361
GdfTKO 9	Hoxc9	16.7835	6.7724	E10.5	Gdf11mutTKO	B	32	6.36733	0.755202
Gdf11 3.3	Hoxc9	16.843	7.00099	E10.5	Gdf11Het	A	32	6.36733	0.644542
GdfTKO 7	Hoxc9	16.8658	6.56497	E10.5	Gdf11mutTKO	A	32	6.36733	0.871977
WT1 2	Hoxc9	17.0303	6.3402	E10.5	WT	B	32	6.36733	1.01898
WT1 4	Hoxc9	17.1324	6.2126	E10.5	WT	D	32	6.36733	1.11321
Gdf11 3.8	Hoxc9	17.1912	7.05296	E10.5	Gdf11Het	B	32	6.36733	0.621736
Gdf11 1.1	Hoxc9	17.3604	7.18315	E9.5	WT	A	21	6.77416	0.753151
Gdf11 3.10	Hoxc9	17.6602	6.95932	E10.5	Gdf11Het	C	32	6.36733	0.663427
WT1 3	Hoxc9	18.4183	6.34553	E10.5	WT	C	32	6.36733	1.01522
a2b 110	Hoxc9	20.2501	5.65754	E10.5	a2b	C	32	6.36733	1.63556
GdfTKO 5	Hoxd1	14.9018	5.48634	E9.5	Gdf11HetTKO	B	21	6.11145	1.54232
a2b 7	Hoxd1	14.9272	5.47947	E9.5	a2b	C	21	6.11145	1.54968
GdfTKO 4	Hoxd1	15.0215	5.33038	E9.5	Gdf11mutTKO	C	21	6.11145	1.71841
GdfTKO 1	Hoxd1	15.1054	5.34773	E9.5	Gdf11HetTKO	A	21	6.11145	1.69786
a2b 6	Hoxd1	15.1603	5.31065	E9.5	a2b	B	21	6.11145	1.74207
GdfTKO 3	Hoxd1	15.2629	5.70324	E9.5	Gdf11mutTKO	B	21	6.11145	1.32704
Gdf11 2.5	Hoxd1	15.3231	5.96436	E9.5	Gdf11Het	C	21	6.11145	1.10733
Gdf11 1.4	Hoxd1	15.3273	5.83611	E9.5	Gdf11Het	A	21	6.11145	1.21028
Gdf11 2.1	Hoxd1	15.3429	5.96442	E9.5	WT	C	21	6.11145	1.10728
GdfTKO 6	Hoxd1	15.361	5.55809	E9.5	Gdf11HetTKO	C	21	6.11145	1.4675
GdfTKO 2	Hoxd1	15.4539	5.64155	E9.5	Gdf11mutTKO	A	21	6.11145	1.38501
a2b 5	Hoxd1	15.5531	5.95696	E9.5	a2b	A	21	6.11145	1.11303
Gdf11 1.8	Hoxd1	15.6254	6.07086	E9.5	Gdf11Het	B	21	6.11145	1.02853
Gdf11 2.4	Hoxd1	15.6809	6.10881	E9.5	Gdf11KO	C	21	6.11145	1.00183
Gdf11 1.3	Hoxd1	15.6861	6.03716	E9.5	Gdf11KO	A	21	6.11145	1.05284
Gdf11 1.2	Hoxd1	15.6888	6.16334	E9.5	WT	B	21	6.11145	0.964669
a2b 129	Hoxd1	15.8057	6.04111	E10.5	a2b	D	32	6.26918	1.17127
Gdf11 3.7	Hoxd1	15.8417	6.20547	E10.5	Gdf11KO	B	32	6.26918	1.04515
Gdf11 2.3	Hoxd1	15.9097	6.26225	E9.5	Gdf11KO	B	21	6.11145	0.900747
Gdf11 3.2	Hoxd1	15.9249	6.27828	E10.5	Gdf11KO	A	32	6.26918	0.993711
GdfTKO 14	Hoxd1	15.957	6.20266	E10.5	Gdf11HetTKO	E	32	6.26918	1.04719
a2b 19	Hoxd1	16.0037	6.08666	E10.5	a2b	A	32	6.26918	1.13486
GdfTKO 8	Hoxd1	16.2287	6.31591	E10.5	Gdf11HetTKO	A	32	6.26918	0.968128
GdfTKO 10	Hoxd1	16.2904	6.36593	E10.5	Gdf11HetTKO	B	32	6.26918	0.935138
WT1 1	Hoxd1	16.2937	6.52508	E10.5	WT	A	32	6.26918	0.837467
GdfTKO 13	Hoxd1	16.3417	6.05891	E10.5	Gdf11HetTKO	D	32	6.26918	1.1569
Gdf11 1.1	Hoxd1	16.3839	6.20658	E9.5	WT	A	21	6.11145	0.936188
GdfTKO 9	Hoxd1	16.4435	6.43238	E10.5	Gdf11mutTKO	B	32	6.26918	0.893045
Gdf11 3.3	Hoxd1	16.4599	6.61787	E10.5	Gdf11Het	A	32	6.26918	0.7853
GdfTKO 7	Hoxd1	16.628	6.32713	E10.5	Gdf11mutTKO	A	32	6.26918	0.960627
a2b 108	Hoxd1	16.7756	6.26371	E10.5	a2b	B	32	6.26918	1.0038
Gdf11 3.8	Hoxd1	16.7892	6.65097	E10.5	Gdf11Het	B	32	6.26918	0.767486
WT1 2	Hoxd1	16.9548	6.26473	E10.5	WT	B	32	6.26918	1.00309
WT1 4	Hoxd1	17.0455	6.12567	E10.5	WT	D	32	6.26918	1.10459
Gdf11 3.10	Hoxd1	17.2757	6.57482	E10.5	Gdf11Het	C	32	6.26918	0.809086
WT1 3	Hoxd1	18.234	6.16125	E10.5	WT	C	32	6.26918	1.07768
a2b 110	Hoxd1	20.5002	5.90766	E10.5	a2b	C	32	6.26918	1.28478
Gdf11 2.1	Hoxd10	16.9514	7.57294	E9.5	WT	C	21	7.86934	1.22808
WT1 1	Hoxd10	17.0202	7.25157	E10.5	WT	A	32	7.33132	1.05684
GdfTKO 14	Hoxd10	17.1172	7.3629	E10.5	Gdf11HetTKO	E	32	7.33132	0.978349
a2b 19	Hoxd10	17.3514	7.43441	E10.5	a2b	A	32	7.33132	0.931039
Gdf11 2.5	Hoxd10	17.4201	8.06137	E9.5	Gdf11Het	C	21	7.86934	0.875378
GdfTKO 8	Hoxd10	17.4215	7.50875	E10.5	Gdf11HetTKO	A	32	7.33132	0.884279
a2b 5	Hoxd10	17.4294	7.83323	E9.5	a2b	A	21	7.86934	1.02535
Gdf11 1.4	Hoxd10	17.4692	7.97795	E9.5	Gdf11Het	A	21	7.86934	0.927487
Gdf11 1.2	Hoxd10	17.4922	7.96681	E9.5	WT	B	21	7.86934	0.934671
a2b 129	Hoxd10	17.5121	7.74758	E10.5	a2b	D	32	7.33132	0.749367
a2b 7	Hoxd10	17.5894	8.14171	E9.5	a2b	C	21	7.86934	0.827959
Gdf11 3.3	Hoxd10	17.6694	7.8274	E10.5	Gdf11Het	A	32	7.33132	0.709031
Gdf11 3.7	Hoxd10	17.672	8.03578	E10.5	Gdf11KO	B	32	7.33132	0.613673
GdfTKO 13	Hoxd10	17.6914	7.40861	E10.5	Gdf11HetTKO	D	32	7.33132	0.947833
Gdf11 3.2	Hoxd10	17.7017	8.05511	E10.5	Gdf11KO	A	32	7.33132	0.605507
GdfTKO 10	Hoxd10	17.7481	7.82356	E10.5	Gdf11HetTKO	B	32	7.33132	0.710922
Gdf11 1.8	Hoxd10	17.761	8.20645	E9.5	Gdf11Het	B	21	7.86934	0.79163
a2b 6	Hoxd10	17.8897	8.04013	E9.5	a2b	B	21	7.86934	0.888359
a2b 108	Hoxd10	17.9026	7.39078	E10.5	a2b	B	32	7.33132	0.959626
Gdf11 3.8	Hoxd10	18.0299	7.89166	E10.5	Gdf11Het	B	32	7.33132	0.678141
WT1 4	Hoxd10	18.1826	7.26284	E10.5	WT	D	32	7.33132	1.04861
Gdf11 1.1	Hoxd10	18.2456	8.06828	E9.5	WT	A	21	7.86934	0.871195
GdfTKO 1	Hoxd10	18.2911	8.53348	E9.5	Gdf11HetTKO	A	21	7.86934	0.631067
WT1 2	Hoxd10	18.3972	7.70713	E10.5	WT	B	32	7.33132	0.770673
GdfTKO 9	Hoxd10	18.4442	8.43308	E10.5	Gdf11mutTKO	B	32	7.33132	0.465947
Gdf11 3.10	Hoxd10	18.5268	7.82596	E10.5	Gdf11Het	C	32	7.33132	0.709739
GdfTKO 5	Hoxd10	18.5528	9.13737	E9.5	Gdf11HetTKO	B	21	7.86934	0.415228
GdfTKO 7	Hoxd10	18.6067	8.30588	E10.5	Gdf11mutTKO	A	32	7.33132	0.508896
Gdf11 2.4	Hoxd10	18.9372	9.36519	E9.5	Gdf11KO	C	21	7.86934	0.354574
Gdf11 1.3	Hoxd10	18.9537	9.30473	E9.5	Gdf11KO	A	21	7.86934	0.369748
Gdf11 2.3	Hoxd10	19.1331	9.48571	E9.5	Gdf11KO	B	21	7.86934	0.326157
WT1 3	Hoxd10	19.1765	7.10375	E10.5	WT	C	32	7.33132	1.17086
GdfTKO 6	Hoxd10	19.4101	9.60713	E9.5	Gdf11HetTKO	C	21	7.86934	0.29983
GdfTKO 3	Hoxd10	19.4743	9.91468	E9.5	Gdf11mutTKO	B	21	7.86934	0.242266
GdfTKO 4	Hoxd10	19.7233	10.0322	E9.5	Gdf11mutTKO	C	21	7.86934	0.223316
GdfTKO 2	Hoxd10	19.9627	10.1503	E9.5	Gdf11mutTKO	A	21	7.86934	0.205761
a2b 110	Hoxd10	21.8284	7.23582	E10.5	a2b	C	32	7.33132	1.06844
WT1 1	Hoxd11	11.9212	2.15257	E10.5	WT	A	32	2.25379	1.07268
a2b 129	Hoxd11	12.2086	2.44407	E10.5	a2b	D	32	2.25379	0.876437
Gdf11 3.3	Hoxd11	12.3145	2.47252	E10.5	Gdf11Het	A	32	2.25379	0.859325
GdfTKO 10	Hoxd11	12.3914	2.46684	E10.5	Gdf11HetTKO	B	32	2.25379	0.862715
GdfTKO 14	Hoxd11	12.3918	2.63751	E10.5	Gdf11HetTKO	E	32	2.25379	0.766461
Gdf11 3.8	Hoxd11	12.5005	2.36226	E10.5	Gdf11Het	B	32	2.25379	0.927571
GdfTKO 8	Hoxd11	12.5351	2.62233	E10.5	Gdf11HetTKO	A	32	2.25379	0.774569
a2b 19	Hoxd11	12.6274	2.71039	E10.5	a2b	A	32	2.25379	0.728703
Gdf11 3.7	Hoxd11	12.8084	3.17224	E10.5	Gdf11KO	B	32	2.25379	0.529078
Gdf11 2.5	Hoxd11	12.9201	3.56143	E9.5	Gdf11Het	C	21	3.56169	1.00018
Gdf11 1.2	Hoxd11	12.9392	3.4138	E9.5	WT	B	21	3.56169	1.10795
Gdf11 2.1	Hoxd11	12.9452	3.56676	E9.5	WT	C	21	3.56169	0.996494
WT1 2	Hoxd11	12.9676	2.27749	E10.5	WT	B	32	2.25379	0.983711
GdfTKO 13	Hoxd11	12.9719	2.68912	E10.5	Gdf11HetTKO	D	32	2.25379	0.739525
Gdf11 3.10	Hoxd11	13.1542	2.45336	E10.5	Gdf11Het	C	32	2.25379	0.87081
Gdf11 1.8	Hoxd11	13.216	3.66142	E9.5	Gdf11Het	B	21	3.56169	0.933206
a2b 108	Hoxd11	13.2769	2.76501	E10.5	a2b	B	32	2.25379	0.70163
WT1 4	Hoxd11	13.3631	2.44336	E10.5	WT	D	32	2.25379	0.87687
a2b 5	Hoxd11	13.3709	3.77471	E9.5	a2b	A	21	3.56169	0.862732
Gdf11 1.4	Hoxd11	13.3788	3.88761	E9.5	Gdf11Het	A	21	3.56169	0.797787
Gdf11 3.2	Hoxd11	13.5726	3.92602	E10.5	Gdf11KO	A	32	2.25379	0.313769
a2b 7	Hoxd11	13.6117	4.16401	E9.5	a2b	C	21	3.56169	0.658693
Gdf11 1.1	Hoxd11	13.8818	3.70451	E9.5	WT	A	21	3.56169	0.905744
a2b 6	Hoxd11	13.9899	4.14034	E9.5	a2b	B	21	3.56169	0.66959
WT1 3	Hoxd11	14.2145	2.14176	E10.5	WT	C	32	2.25379	1.08075
GdfTKO 1	Hoxd11	15.1957	5.43812	E9.5	Gdf11HetTKO	A	21	3.56169	0.272356
GdfTKO 7	Hoxd11	15.2145	4.91369	E10.5	Gdf11mutTKO	A	32	2.25379	0.158231
GdfTKO 9	Hoxd11	15.2797	5.26857	E10.5	Gdf11mutTKO	B	32	2.25379	0.123726
GdfTKO 5	Hoxd11	15.4463	6.03092	E9.5	Gdf11HetTKO	B	21	3.56169	0.180587
GdfTKO 6	Hoxd11	16.6043	6.80137	E9.5	Gdf11HetTKO	C	21	3.56169	0.105867
Gdf11 1.3	Hoxd11	16.7648	7.11585	E9.5	Gdf11KO	A	21	3.56169	0.0851318
Gdf11 2.4	Hoxd11	17.289	7.71695	E9.5	Gdf11KO	C	21	3.56169	0.0561231
GdfTKO 3	Hoxd11	17.7234	8.16374	E9.5	Gdf11mutTKO	B	21	3.56169	0.0411761
a2b 110	Hoxd11	17.857	3.26444	E10.5	a2b	C	32	2.25379	0.496323
Gdf11 2.3	Hoxd11	18.075	8.42754	E9.5	Gdf11KO	B	21	3.56169	0.0342951
GdfTKO 2	Hoxd11	18.5008	8.6884	E9.5	Gdf11mutTKO	A	21	3.56169	0.0286225
GdfTKO 4	Hoxd11	18.7757	9.08456	E9.5	Gdf11mutTKO	C	21	3.56169	0.0217495
WT1 1	Hoxd12	13.896	4.12741	E10.5	WT	A	32	4.14195	1.01013
a2b 129	Hoxd12	14.349	4.58442	E10.5	a2b	D	32	4.14195	0.735875
GdfTKO 14	Hoxd12	14.6276	4.87331	E10.5	Gdf11HetTKO	E	32	4.14195	0.602337
WT1 2	Hoxd12	14.6557	3.96557	E10.5	WT	B	32	4.14195	1.13004
a2b 19	Hoxd12	14.8999	4.98291	E10.5	a2b	A	32	4.14195	0.558271
Gdf11 3.3	Hoxd12	14.9783	5.13628	E10.5	Gdf11Het	A	32	4.14195	0.501969
GdfTKO 8	Hoxd12	14.9978	5.085	E10.5	Gdf11HetTKO	A	32	4.14195	0.520131
WT1 4	Hoxd12	15.0111	4.0913	E10.5	WT	D	32	4.14195	1.03573
Gdf11 3.8	Hoxd12	15.0471	4.90878	E10.5	Gdf11Het	B	32	4.14195	0.587707
GdfTKO 13	Hoxd12	15.2438	4.961	E10.5	Gdf11HetTKO	D	32	4.14195	0.566816
GdfTKO 10	Hoxd12	15.2733	5.34875	E10.5	Gdf11HetTKO	B	32	4.14195	0.433229
a2b 108	Hoxd12	15.4512	4.93939	E10.5	a2b	B	32	4.14195	0.575369
Gdf11 3.10	Hoxd12	16.0726	5.37176	E10.5	Gdf11Het	C	32	4.14195	0.426375
WT1 3	Hoxd12	16.4563	4.38352	E10.5	WT	C	32	4.14195	0.845825
Gdf11 3.7	Hoxd12	16.9985	7.36228	E10.5	Gdf11KO	B	32	4.14195	0.107296
Gdf11 1.2	Hoxd12	17.7921	8.26669	E9.5	WT	B	21	8.63432	1.29023
Gdf11 3.2	Hoxd12	17.9022	8.25564	E10.5	Gdf11KO	A	32	4.14195	0.0577639
Gdf11 2.1	Hoxd12	17.9982	8.61976	E9.5	WT	C	21	8.63432	1.01014
Gdf11 2.5	Hoxd12	18.898	9.53927	E9.5	Gdf11Het	C	21	8.63432	0.53405
Gdf11 1.8	Hoxd12	18.9471	9.39256	E9.5	Gdf11Het	B	21	8.63432	0.591216
Gdf11 1.1	Hoxd12	19.1938	9.0165	E9.5	WT	A	21	8.63432	0.767276
a2b 110	Hoxd12	19.6419	5.04934	E10.5	a2b	C	32	4.14195	0.533149
Gdf11 1.4	Hoxd12	19.9288	10.4376	E9.5	Gdf11Het	A	21	8.63432	0.286531
a2b 5	Hoxd12	20.5112	10.9151	E9.5	a2b	A	21	8.63432	0.205793
a2b 7	Hoxd12	21.375	11.9273	E9.5	a2b	C	21	8.63432	0.102028
GdfTKO 7	Hoxd12	21.8578	11.557	E10.5	Gdf11mutTKO	A	32	4.14195	0.00585952
GdfTKO 9	Hoxd12	21.9796	11.9685	E10.5	Gdf11mutTKO	B	32	4.14195	0.00440538
a2b 6	Hoxd12	22.3456	12.496	E9.5	a2b	B	21	8.63432	0.0687884
Gdf11 1.3	Hoxd12	22.5491	12.9002	E9.5	Gdf11KO	A	21	8.63432	0.0519807
Gdf11 2.4	Hoxd12	23.603	14.031	E9.5	Gdf11KO	C	21	8.63432	0.0237377
GdfTKO 5	Hoxd12	24.1711	14.7557	E9.5	Gdf11HetTKO	B	21	8.63432	0.014364
GdfTKO 3	Hoxd12	24.7933	15.2337	E9.5	Gdf11mutTKO	B	21	8.63432	0.0103132
GdfTKO 4	Hoxd12	24.8719	15.1808	E9.5	Gdf11mutTKO	C	21	8.63432	0.0106982
GdfTKO 6	Hoxd12	24.9861	15.1832	E9.5	Gdf11HetTKO	C	21	8.63432	0.0106804
WT1 1	Hoxd13	13.4123	3.64369	E10.5	WT	A	32	3.9562	1.24187
a2b 129	Hoxd13	13.6563	3.89176	E10.5	a2b	D	32	3.9562	1.04568
Gdf11 3.8	Hoxd13	13.9045	3.76624	E10.5	Gdf11Het	B	32	3.9562	1.14073
a2b 19	Hoxd13	13.9401	4.02308	E10.5	a2b	A	32	3.9562	0.954696
GdfTKO 14	Hoxd13	13.959	4.20465	E10.5	Gdf11HetTKO	E	32	3.9562	0.841796
Gdf11 3.3	Hoxd13	14.0129	4.17089	E10.5	Gdf11Het	A	32	3.9562	0.861729
GdfTKO 10	Hoxd13	14.0916	4.16704	E10.5	Gdf11HetTKO	B	32	3.9562	0.864035
Gdf11 2.1	Hoxd13	14.1812	4.80274	E9.5	WT	C	21	5.3132	1.4245
GdfTKO 8	Hoxd13	14.1877	4.27493	E10.5	Gdf11HetTKO	A	32	3.9562	0.801771
Gdf11 2.5	Hoxd13	14.2575	4.8988	E9.5	Gdf11Het	C	21	5.3132	1.33274
a2b 108	Hoxd13	14.3531	3.84126	E10.5	a2b	B	32	3.9562	1.08293
GdfTKO 13	Hoxd13	14.5462	4.26342	E10.5	Gdf11HetTKO	D	32	3.9562	0.808197
WT1 2	Hoxd13	14.7255	4.03539	E10.5	WT	B	32	3.9562	0.946584
Gdf11 1.8	Hoxd13	14.7882	5.23363	E9.5	Gdf11Het	B	21	5.3132	1.0567
a2b 7	Hoxd13	14.9068	5.45908	E9.5	a2b	C	21	5.3132	0.903827
WT1 4	Hoxd13	14.914	3.99423	E10.5	WT	D	32	3.9562	0.973982
Gdf11 1.4	Hoxd13	14.9523	5.46106	E9.5	Gdf11Het	A	21	5.3132	0.90259
Gdf11 3.10	Hoxd13	14.9902	4.28931	E10.5	Gdf11Het	C	32	3.9562	0.793822
Gdf11 1.1	Hoxd13	15.0499	4.87267	E9.5	WT	A	21	5.3132	1.3571
a2b 5	Hoxd13	15.2563	5.66015	E9.5	a2b	A	21	5.3132	0.786245
Gdf11 3.7	Hoxd13	15.3873	5.75106	E10.5	Gdf11KO	B	32	3.9562	0.288199
Gdf11 3.2	Hoxd13	15.5353	5.88872	E10.5	Gdf11KO	A	32	3.9562	0.26197
Gdf11 1.2	Hoxd13	15.7896	6.26419	E9.5	WT	B	21	5.3132	0.517279
Gdf11 1.3	Hoxd13	16.1197	6.47076	E9.5	Gdf11KO	A	21	5.3132	0.448269
WT1 3	Hoxd13	16.2242	4.15148	E10.5	WT	C	32	3.9562	0.873403
GdfTKO 1	Hoxd13	16.3242	6.56655	E9.5	Gdf11HetTKO	A	21	5.3132	0.419471
a2b 6	Hoxd13	16.4415	6.59189	E9.5	a2b	B	21	5.3132	0.41217
GdfTKO 7	Hoxd13	16.495	6.19412	E10.5	Gdf11mutTKO	A	32	3.9562	0.211991
GdfTKO 5	Hoxd13	16.6554	7.24001	E9.5	Gdf11HetTKO	B	21	5.3132	0.263011
GdfTKO 9	Hoxd13	16.696	6.68492	E10.5	Gdf11mutTKO	B	32	3.9562	0.150859
Gdf11 2.4	Hoxd13	16.7159	7.14384	E9.5	Gdf11KO	C	21	5.3132	0.281139
GdfTKO 3	Hoxd13	16.8257	7.26606	E9.5	Gdf11mutTKO	B	21	5.3132	0.258303
Gdf11 2.3	Hoxd13	16.8767	7.2293	E9.5	Gdf11KO	B	21	5.3132	0.26497
GdfTKO 4	Hoxd13	17.1591	7.46804	E9.5	Gdf11mutTKO	C	21	5.3132	0.224558
GdfTKO 6	Hoxd13	17.4243	7.62135	E9.5	Gdf11HetTKO	C	21	5.3132	0.201919
GdfTKO 2	Hoxd13	17.5835	7.77112	E9.5	Gdf11mutTKO	A	21	5.3132	0.182009
a2b 110	Hoxd13	18.8496	4.25704	E10.5	a2b	C	32	3.9562	0.811777
WT1 1	Hoxd3	15.9695	6.20092	E10.5	WT	A	32	6.14884	0.964547
a2b 7	Hoxd3	16.5094	7.06171	E9.5	a2b	C	21	7.33632	1.20966
a2b 129	Hoxd3	16.5631	6.79855	E10.5	a2b	D	32	6.14884	0.637411
GdfTKO 14	Hoxd3	16.6402	6.88583	E10.5	Gdf11HetTKO	E	32	6.14884	0.599993
Gdf11 1.2	Hoxd3	16.6553	7.12986	E9.5	WT	B	21	7.33632	1.15385
Gdf11 2.1	Hoxd3	16.7368	7.35833	E9.5	WT	C	21	7.33632	0.984855
Gdf11 3.7	Hoxd3	16.7379	7.10167	E10.5	Gdf11KO	B	32	6.14884	0.516619
Gdf11 2.5	Hoxd3	16.7691	7.41045	E9.5	Gdf11Het	C	21	7.33632	0.949914
GdfTKO 8	Hoxd3	16.8321	6.91934	E10.5	Gdf11HetTKO	A	32	6.14884	0.586217
Gdf11 1.8	Hoxd3	16.8532	7.29861	E9.5	Gdf11Het	B	21	7.33632	1.02648
Gdf11 1.4	Hoxd3	16.8585	7.36731	E9.5	Gdf11Het	A	21	7.33632	0.978746
a2b 6	Hoxd3	16.8619	7.0123	E9.5	a2b	B	21	7.33632	1.25181
Gdf11 3.2	Hoxd3	16.8878	7.24121	E10.5	Gdf11KO	A	32	6.14884	0.468991
Gdf11 1.3	Hoxd3	16.901	7.25205	E9.5	Gdf11KO	A	21	7.33632	1.06015
a2b 108	Hoxd3	16.9075	6.39567	E10.5	a2b	B	32	6.14884	0.842748
WT1 4	Hoxd3	16.9939	6.07416	E10.5	WT	D	32	6.14884	1.05313
WT1 2	Hoxd3	17.0021	6.31197	E10.5	WT	B	32	6.14884	0.893088
GdfTKO 5	Hoxd3	17.0035	7.58811	E9.5	Gdf11HetTKO	B	21	7.33632	0.839851
GdfTKO 3	Hoxd3	17.0297	7.47012	E9.5	Gdf11mutTKO	B	21	7.33632	0.911423
a2b 19	Hoxd3	17.0702	7.15323	E10.5	a2b	A	32	6.14884	0.498481
a2b 5	Hoxd3	17.0966	7.50045	E9.5	a2b	A	21	7.33632	0.892465
GdfTKO 4	Hoxd3	17.2254	7.53426	E9.5	Gdf11mutTKO	C	21	7.33632	0.871794
Gdf11 3.3	Hoxd3	17.2525	7.41049	E10.5	Gdf11Het	A	32	6.14884	0.417068
Gdf11 3.8	Hoxd3	17.2541	7.11578	E10.5	Gdf11Het	B	32	6.14884	0.511592
Gdf11 2.4	Hoxd3	17.26	7.68794	E9.5	Gdf11KO	C	21	7.33632	0.783701
GdfTKO 13	Hoxd3	17.2822	6.99937	E10.5	Gdf11HetTKO	D	32	6.14884	0.554582
GdfTKO 1	Hoxd3	17.3505	7.59284	E9.5	Gdf11HetTKO	A	21	7.33632	0.837099
Gdf11 2.3	Hoxd3	17.3758	7.72835	E9.5	Gdf11KO	B	21	7.33632	0.762056
GdfTKO 6	Hoxd3	17.416	7.61302	E9.5	Gdf11HetTKO	C	21	7.33632	0.825473
GdfTKO 10	Hoxd3	17.479	7.55451	E10.5	Gdf11HetTKO	B	32	6.14884	0.377443
Gdf11 3.10	Hoxd3	17.6764	6.97553	E10.5	Gdf11Het	C	32	6.14884	0.563821
Gdf11 1.1	Hoxd3	17.698	7.52076	E9.5	WT	A	21	7.33632	0.87999
GdfTKO 2	Hoxd3	17.7869	7.97448	E9.5	Gdf11mutTKO	A	21	7.33632	0.642529
GdfTKO 9	Hoxd3	17.9549	7.94383	E10.5	Gdf11mutTKO	B	32	6.14884	0.288175
GdfTKO 7	Hoxd3	18.0026	7.70178	E10.5	Gdf11mutTKO	A	32	6.14884	0.340816
WT1 3	Hoxd3	18.0811	6.00833	E10.5	WT	C	32	6.14884	1.1023
a2b 110	Hoxd3	21.1006	6.50805	E10.5	a2b	C	32	6.14884	0.779594
WT1 1	Hoxd4	12.1925	2.4239	E10.5	WT	A	32	2.67547	1.1905
a2b 129	Hoxd4	13.0504	3.28588	E10.5	a2b	D	32	2.67547	0.655007
a2b 6	Hoxd4	13.0961	3.24655	E9.5	a2b	B	21	4.05234	1.74811
Gdf11 1.2	Hoxd4	13.2143	3.68887	E9.5	WT	B	21	4.05234	1.28652
a2b 7	Hoxd4	13.3222	3.87453	E9.5	a2b	C	21	4.05234	1.13117
Gdf11 1.3	Hoxd4	13.4238	3.77488	E9.5	Gdf11KO	A	21	4.05234	1.21206
GdfTKO 14	Hoxd4	13.431	3.67664	E10.5	Gdf11HetTKO	E	32	2.67547	0.499593
WT1 2	Hoxd4	13.4764	2.7863	E10.5	WT	B	32	2.67547	0.92605
Gdf11 3.8	Hoxd4	13.5534	3.41509	E10.5	Gdf11Het	B	32	2.67547	0.598895
Gdf11 1.8	Hoxd4	13.5628	4.00822	E9.5	Gdf11Het	B	21	4.05234	1.03105
Gdf11 3.2	Hoxd4	13.5875	3.94093	E10.5	Gdf11KO	A	32	2.67547	0.415964
Gdf11 3.7	Hoxd4	13.6669	4.03074	E10.5	Gdf11KO	B	32	2.67547	0.390859
WT1 4	Hoxd4	13.7435	2.82371	E10.5	WT	D	32	2.67547	0.902346
a2b 108	Hoxd4	13.7546	3.24272	E10.5	a2b	B	32	2.67547	0.674898
GdfTKO 8	Hoxd4	13.7726	3.85985	E10.5	Gdf11HetTKO	A	32	2.67547	0.440012
Gdf11 2.1	Hoxd4	13.7868	4.40828	E9.5	WT	C	21	4.05234	0.781358
GdfTKO 3	Hoxd4	13.8045	4.24486	E9.5	Gdf11mutTKO	B	21	4.05234	0.875076
Gdf11 1.4	Hoxd4	13.8149	4.32367	E9.5	Gdf11Het	A	21	4.05234	0.828553
GdfTKO 10	Hoxd4	13.8339	3.90935	E10.5	Gdf11HetTKO	B	32	2.67547	0.425172
GdfTKO 5	Hoxd4	13.8401	4.42464	E9.5	Gdf11HetTKO	B	21	4.05234	0.772549
Gdf11 3.3	Hoxd4	13.8694	4.0274	E10.5	Gdf11Het	A	32	2.67547	0.391765
Gdf11 2.5	Hoxd4	13.9214	4.56269	E9.5	Gdf11Het	C	21	4.05234	0.702054
Gdf11 2.4	Hoxd4	13.9595	4.38742	E9.5	Gdf11KO	C	21	4.05234	0.792738
a2b 5	Hoxd4	13.9644	4.36819	E9.5	a2b	A	21	4.05234	0.803376
a2b 19	Hoxd4	13.9896	4.0726	E10.5	a2b	A	32	2.67547	0.379682
Gdf11 2.3	Hoxd4	14.0576	4.41017	E9.5	Gdf11KO	B	21	4.05234	0.780339
GdfTKO 6	Hoxd4	14.0794	4.27648	E9.5	Gdf11HetTKO	C	21	4.05234	0.856104
GdfTKO 4	Hoxd4	14.1471	4.45601	E9.5	Gdf11mutTKO	C	21	4.05234	0.755934
Gdf11 1.1	Hoxd4	14.2371	4.05987	E9.5	WT	A	21	4.05234	0.994795
GdfTKO 1	Hoxd4	14.2509	4.49329	E9.5	Gdf11HetTKO	A	21	4.05234	0.736649
GdfTKO 13	Hoxd4	14.289	4.00617	E10.5	Gdf11HetTKO	D	32	2.67547	0.397574
GdfTKO 9	Hoxd4	14.5909	4.57978	E10.5	Gdf11mutTKO	B	32	2.67547	0.267143
WT1 3	Hoxd4	14.7407	2.66795	E10.5	WT	C	32	2.67547	1.00523
GdfTKO 2	Hoxd4	14.7578	4.94541	E9.5	Gdf11mutTKO	A	21	4.05234	0.538468
GdfTKO 7	Hoxd4	14.8206	4.51974	E10.5	Gdf11mutTKO	A	32	2.67547	0.278496
Gdf11 3.10	Hoxd4	14.8787	4.1778	E10.5	Gdf11Het	C	32	2.67547	0.352981
a2b 110	Hoxd4	18.2382	3.64561	E10.5	a2b	C	32	2.67547	0.510454
a2b 7	Hoxd8	13.8641	4.41643	E9.5	a2b	C	21	5.5831	2.24492
GdfTKO 5	Hoxd8	13.9986	4.58316	E9.5	Gdf11HetTKO	B	21	5.5831	1.99992
GdfTKO 14	Hoxd8	14.0327	4.27833	E10.5	Gdf11HetTKO	E	32	5.33032	2.0734
a2b 129	Hoxd8	14.0989	4.33436	E10.5	a2b	D	32	5.33032	1.99441
GdfTKO 1	Hoxd8	14.3463	4.5887	E9.5	Gdf11HetTKO	A	21	5.5831	1.99224
a2b 6	Hoxd8	14.3739	4.52426	E9.5	a2b	B	21	5.5831	2.08325
a2b 5	Hoxd8	14.405	4.80879	E9.5	a2b	A	21	5.5831	1.71036
GdfTKO 6	Hoxd8	14.5572	4.75423	E9.5	Gdf11HetTKO	C	21	5.5831	1.77629
a2b 19	Hoxd8	14.6259	4.70887	E10.5	a2b	A	32	5.33032	1.53842
GdfTKO 8	Hoxd8	14.7202	4.80742	E10.5	Gdf11HetTKO	A	32	5.33032	1.43685
GdfTKO 7	Hoxd8	14.902	4.60117	E10.5	Gdf11mutTKO	A	32	5.33032	1.65767
Gdf11 1.4	Hoxd8	14.9058	5.41453	E9.5	Gdf11Het	A	21	5.5831	1.12394
GdfTKO 4	Hoxd8	14.9213	5.23022	E9.5	Gdf11mutTKO	C	21	5.5831	1.27711
GdfTKO 13	Hoxd8	14.9834	4.7006	E10.5	Gdf11HetTKO	D	32	5.33032	1.54727
a2b 108	Hoxd8	14.998	4.48617	E10.5	a2b	B	32	5.33032	1.79522
GdfTKO 10	Hoxd8	15.0204	5.0959	E10.5	Gdf11HetTKO	B	32	5.33032	1.17644
GdfTKO 3	Hoxd8	15.0347	5.47505	E9.5	Gdf11mutTKO	B	21	5.5831	1.07777
Gdf11 1.2	Hoxd8	15.0523	5.5269	E9.5	WT	B	21	5.5831	1.03972
WT1 1	Hoxd8	15.0941	5.32555	E10.5	WT	A	32	5.33032	1.00331
Gdf11 1.8	Hoxd8	15.1159	5.56129	E9.5	Gdf11Het	B	21	5.5831	1.01523
Gdf11 2.1	Hoxd8	15.1313	5.75281	E9.5	WT	C	21	5.5831	0.88902
GdfTKO 2	Hoxd8	15.1596	5.34722	E9.5	Gdf11mutTKO	A	21	5.5831	1.17762
Gdf11 1.3	Hoxd8	15.1841	5.53519	E9.5	Gdf11KO	A	21	5.5831	1.03376
Gdf11 2.5	Hoxd8	15.2103	5.85158	E9.5	Gdf11Het	C	21	5.5831	0.830189
Gdf11 2.4	Hoxd8	15.2174	5.6454	E9.5	Gdf11KO	C	21	5.5831	0.957732
GdfTKO 9	Hoxd8	15.2367	5.22559	E10.5	Gdf11mutTKO	B	32	5.33032	1.0753
Gdf11 2.3	Hoxd8	15.3625	5.71511	E9.5	Gdf11KO	B	21	5.5831	0.912559
Gdf11 3.7	Hoxd8	15.3818	5.74558	E10.5	Gdf11KO	B	32	5.33032	0.749884
Gdf11 3.2	Hoxd8	15.454	5.80744	E10.5	Gdf11KO	A	32	5.33032	0.718411
Gdf11 3.3	Hoxd8	15.4976	5.6556	E10.5	Gdf11Het	A	32	5.33032	0.798148
Gdf11 1.1	Hoxd8	15.6469	5.46958	E9.5	WT	A	21	5.5831	1.08186
Gdf11 3.8	Hoxd8	15.6905	5.55227	E10.5	Gdf11Het	B	32	5.33032	0.85741
WT1 2	Hoxd8	16.0331	5.34297	E10.5	WT	B	32	5.33032	0.991271
WT1 4	Hoxd8	16.2405	5.32075	E10.5	WT	D	32	5.33032	1.00666
Gdf11 3.10	Hoxd8	16.4958	5.79495	E10.5	Gdf11Het	C	32	5.33032	0.724661
WT1 3	Hoxd8	17.4048	5.33202	E10.5	WT	C	32	5.33032	0.998825
a2b 110	Hoxd8	19.0481	4.45549	E10.5	a2b	C	32	5.33032	1.8338
GdfTKO 5	Hoxd9	15.3671	5.95165	E9.5	Gdf11HetTKO	B	21	6.64718	1.61948
a2b 7	Hoxd9	15.5817	6.13401	E9.5	a2b	C	21	6.64718	1.42719
GdfTKO 1	Hoxd9	15.7047	5.94705	E9.5	Gdf11HetTKO	A	21	6.64718	1.62466
GdfTKO 6	Hoxd9	15.7442	5.94124	E9.5	Gdf11HetTKO	C	21	6.64718	1.63121
GdfTKO 3	Hoxd9	15.8736	6.31403	E9.5	Gdf11mutTKO	B	21	6.64718	1.25977
GdfTKO 4	Hoxd9	15.8878	6.19668	E9.5	Gdf11mutTKO	C	21	6.64718	1.36652
Gdf11 1.3	Hoxd9	15.9745	6.32555	E9.5	Gdf11KO	A	21	6.64718	1.24974
Gdf11 2.1	Hoxd9	16.0238	6.64535	E9.5	WT	C	21	6.64718	1.00127
Gdf11 1.2	Hoxd9	16.0628	6.53741	E9.5	WT	B	21	6.64718	1.07906
Gdf11 2.4	Hoxd9	16.0689	6.49689	E9.5	Gdf11KO	C	21	6.64718	1.10979
a2b 6	Hoxd9	16.0721	6.2225	E9.5	a2b	B	21	6.64718	1.34228
Gdf11 2.5	Hoxd9	16.2254	6.8667	E9.5	Gdf11Het	C	21	6.64718	0.858854
a2b 5	Hoxd9	16.2366	6.6404	E9.5	a2b	A	21	6.64718	1.00471
Gdf11 1.4	Hoxd9	16.2399	6.74872	E9.5	Gdf11Het	A	21	6.64718	0.932039
Gdf11 1.8	Hoxd9	16.3546	6.80006	E9.5	Gdf11Het	B	21	6.64718	0.899458
GdfTKO 2	Hoxd9	16.3666	6.55421	E9.5	Gdf11mutTKO	A	21	6.64718	1.06657
Gdf11 2.3	Hoxd9	16.5767	6.92927	E9.5	Gdf11KO	B	21	6.64718	0.822404
WT1 1	Hoxd9	16.5899	6.82127	E10.5	WT	A	32	6.64878	0.887305
Gdf11 3.2	Hoxd9	16.6368	6.99017	E10.5	Gdf11KO	A	32	6.64878	0.789276
Gdf11 3.7	Hoxd9	16.6478	7.01157	E10.5	Gdf11KO	B	32	6.64878	0.777655
Gdf11 3.3	Hoxd9	16.6738	6.83179	E10.5	Gdf11Het	A	32	6.64878	0.880859
a2b 129	Hoxd9	16.7366	6.9721	E10.5	a2b	D	32	6.64878	0.799226
GdfTKO 14	Hoxd9	16.8847	7.13034	E10.5	Gdf11HetTKO	E	32	6.64878	0.716202
GdfTKO 10	Hoxd9	16.9136	6.98911	E10.5	Gdf11HetTKO	B	32	6.64878	0.789859
Gdf11 1.1	Hoxd9	16.9361	6.75879	E9.5	WT	A	21	6.64718	0.925557
GdfTKO 8	Hoxd9	16.9629	7.0501	E10.5	Gdf11HetTKO	A	32	6.64878	0.757161
a2b 19	Hoxd9	17.0078	7.09077	E10.5	a2b	A	32	6.64878	0.736116
GdfTKO 9	Hoxd9	17.0418	7.03071	E10.5	Gdf11mutTKO	B	32	6.64878	0.767408
Gdf11 3.8	Hoxd9	17.0827	6.94445	E10.5	Gdf11Het	B	32	6.64878	0.814694
GdfTKO 7	Hoxd9	17.186	6.88512	E10.5	Gdf11mutTKO	A	32	6.64878	0.848894
GdfTKO 13	Hoxd9	17.2586	6.97584	E10.5	Gdf11HetTKO	D	32	6.64878	0.797158
WT1 2	Hoxd9	17.4	6.70984	E10.5	WT	B	32	6.64878	0.958558
a2b 108	Hoxd9	17.4144	6.9025	E10.5	a2b	B	32	6.64878	0.838726
WT1 4	Hoxd9	17.4508	6.53097	E10.5	WT	D	32	6.64878	1.08508
Gdf11 3.10	Hoxd9	17.7157	7.01481	E10.5	Gdf11Het	C	32	6.64878	0.775911
WT1 3	Hoxd9	18.6058	6.53302	E10.5	WT	C	32	6.64878	1.08354
a2b 110	Hoxd9	21.4475	6.85496	E10.5	a2b	C	32	6.64878	0.866826

## Sheet: Fig 3a_stats
geneID	genotype	somite	stage	N	mean_ddCt_somite_matched	sd	se	ci
Hoxa1	a2b	21	E9.5	3	0.954848	0.113853	0.0657332	0.282827
Hoxa1	a2b	32	E10.5	4	1.06419	0.12577	0.062885	0.200128
Hoxa1	Gdf11Het	21	E9.5	3	0.926587	0.207586	0.11985	0.515672
Hoxa1	Gdf11Het	32	E10.5	3	1.13452	0.156376	0.0902836	0.388459
Hoxa1	Gdf11HetTKO	21	E9.5	3	0.696454	0.0255101	0.0147283	0.0633706
Hoxa1	Gdf11HetTKO	32	E10.5	4	1.06319	0.0747355	0.0373677	0.118921
Hoxa1	Gdf11KO	21	E9.5	3	1.07154	0.0957627	0.0552886	0.237888
Hoxa1	Gdf11KO	32	E10.5	2	1.70365	0.106485	0.0752965	0.956733
Hoxa1	Gdf11mutTKO	21	E9.5	3	0.768453	0.0570397	0.0329319	0.141695
Hoxa1	Gdf11mutTKO	32	E10.5	2	1.46118	0.0812943	0.0574838	0.730401
Hoxa1	WT	21	E9.5	3	1	0.179041	0.103369	0.444761
Hoxa1	WT	32	E10.5	4	1	0.136199	0.0680994	0.216723
Hoxa10	a2b	21	E9.5	3	1.42384	0.216219	0.124834	0.537117
Hoxa10	a2b	32	E10.5	4	0.965897	0.0433476	0.0216738	0.0689757
Hoxa10	Gdf11Het	21	E9.5	3	0.954291	0.294429	0.169989	0.731402
Hoxa10	Gdf11Het	32	E10.5	3	0.908145	0.134566	0.0776917	0.33428
Hoxa10	Gdf11HetTKO	21	E9.5	3	0.968023	0.0921135	0.0531818	0.228823
Hoxa10	Gdf11HetTKO	32	E10.5	4	0.922214	0.0515616	0.0257808	0.082046
Hoxa10	Gdf11KO	21	E9.5	3	0.992296	0.274687	0.158591	0.68236
Hoxa10	Gdf11KO	32	E10.5	2	0.974913	0.132819	0.0939174	1.19333
Hoxa10	Gdf11mutTKO	21	E9.5	3	0.514191	0.128151	0.0739879	0.318344
Hoxa10	Gdf11mutTKO	32	E10.5	2	1.04106	0.0789656	0.0558371	0.709478
Hoxa10	WT	21	E9.5	3	1	0.255854	0.147717	0.635576
Hoxa10	WT	32	E10.5	4	1	0.0700583	0.0350291	0.111478
Hoxa11	a2b	21	E9.5	3	0.859686	0.26817	0.154828	0.666172
Hoxa11	a2b	32	E10.5	4	1.63372	0.338032	0.169016	0.537884
Hoxa11	Gdf11Het	21	E9.5	3	0.860149	0.0759772	0.0438654	0.188738
Hoxa11	Gdf11Het	32	E10.5	3	1.54204	0.459007	0.265008	1.14024
Hoxa11	Gdf11HetTKO	21	E9.5	3	0.263786	0.115162	0.0664886	0.286077
Hoxa11	Gdf11HetTKO	32	E10.5	4	2.35232	0.392782	0.196391	0.625003
Hoxa11	Gdf11KO	21	E9.5	3	0.167764	0.0550406	0.0317777	0.136729
Hoxa11	Gdf11KO	32	E10.5	2	2.41944	0.41661	0.294588	3.7431
Hoxa11	Gdf11mutTKO	21	E9.5	3	0.0874396	0.0233896	0.013504	0.0581031
Hoxa11	Gdf11mutTKO	32	E10.5	2	1.27654	0.115723	0.0818284	1.03973
Hoxa11	WT	21	E9.5	3	1	0.0381156	0.0220061	0.0946845
Hoxa11	WT	32	E10.5	4	1	0.212332	0.106166	0.337867
Hoxa13	a2b	21	E9.5	3	1.0519	0.437551	0.25262	1.08694
Hoxa13	a2b	32	E10.5	4	0.544769	0.265432	0.132716	0.422361
Hoxa13	Gdf11Het	21	E9.5	3	1.19391	0.024871	0.0143593	0.0617831
Hoxa13	Gdf11Het	32	E10.5	3	0.467112	0.0573352	0.0331025	0.142429
Hoxa13	Gdf11HetTKO	21	E9.5	3	0.610177	0.0929466	0.0536627	0.230892
Hoxa13	Gdf11HetTKO	32	E10.5	4	0.266987	0.0851447	0.0425724	0.135484
Hoxa13	Gdf11KO	21	E9.5	3	0.679045	0.0152293	0.00879266	0.0378318
Hoxa13	Gdf11KO	32	E10.5	2	0.03617	0.00346887	0.00245286	0.0311665
Hoxa13	Gdf11mutTKO	21	E9.5	3	0.444307	0.0862826	0.0498153	0.214338
Hoxa13	Gdf11mutTKO	32	E10.5	2	0.0439623	0.00893494	0.00631796	0.0802773
Hoxa13	WT	21	E9.5	3	1	0.488552	0.282066	1.21363
Hoxa13	WT	32	E10.5	4	1	0.120861	0.0604307	0.192317
Hoxa2	a2b	21	E9.5	3	0.971498	0.118886	0.068639	0.29533
Hoxa2	a2b	32	E10.5	4	1.05628	0.17483	0.0874149	0.278193
Hoxa2	Gdf11Het	21	E9.5	3	0.84177	0.16131	0.0931324	0.400716
Hoxa2	Gdf11Het	32	E10.5	3	0.934756	0.0359396	0.0207497	0.0892789
Hoxa2	Gdf11HetTKO	21	E9.5	3	0.694356	0.0444597	0.0256688	0.110444
Hoxa2	Gdf11HetTKO	32	E10.5	4	1.01249	0.145829	0.0729143	0.232046
Hoxa2	Gdf11KO	21	E9.5	3	0.938802	0.138417	0.079915	0.343847
Hoxa2	Gdf11KO	32	E10.5	2	1.02657	0.228119	0.161305	2.04957
Hoxa2	Gdf11mutTKO	21	E9.5	3	0.59874	0.0658255	0.0380044	0.16352
Hoxa2	Gdf11mutTKO	32	E10.5	2	0.853762	0.0700948	0.0495645	0.629776
Hoxa2	WT	21	E9.5	3	1	0.341338	0.197072	0.847931
Hoxa2	WT	32	E10.5	4	1	0.260942	0.130471	0.415216
Hoxa3	a2b	21	E9.5	3	1.27881	0.320964	0.185309	0.797318
Hoxa3	a2b	32	E10.5	4	0.633495	0.106944	0.0534718	0.170171
Hoxa3	Gdf11Het	21	E9.5	3	0.883747	0.373455	0.215614	0.927713
Hoxa3	Gdf11Het	32	E10.5	3	0.694253	0.0730536	0.0421775	0.181475
Hoxa3	Gdf11HetTKO	21	E9.5	3	0.916398	0.0789315	0.0455711	0.196077
Hoxa3	Gdf11HetTKO	32	E10.5	4	0.768959	0.0618182	0.0309091	0.0983666
Hoxa3	Gdf11KO	21	E9.5	3	1.32658	0.127428	0.0735703	0.316548
Hoxa3	Gdf11KO	32	E10.5	2	0.933401	0.0082117	0.00580655	0.0737792
Hoxa3	Gdf11mutTKO	21	E9.5	3	0.87993	0.0913269	0.0527276	0.226869
Hoxa3	Gdf11mutTKO	32	E10.5	2	0.677057	0.0773298	0.0546804	0.694781
Hoxa3	WT	21	E9.5	3	1	0.31248	0.18041	0.776244
Hoxa3	WT	32	E10.5	4	1	0.177417	0.0887087	0.282311
Hoxa4	a2b	21	E9.5	3	1.0332	0.0704227	0.0406586	0.17494
Hoxa4	a2b	32	E10.5	4	0.805607	0.0374276	0.0187138	0.0595557
Hoxa4	Gdf11Het	21	E9.5	3	0.946708	0.176953	0.102164	0.439577
Hoxa4	Gdf11Het	32	E10.5	3	0.849629	0.121174	0.0699598	0.301013
Hoxa4	Gdf11HetTKO	21	E9.5	3	0.90737	0.0919432	0.0530834	0.228399
Hoxa4	Gdf11HetTKO	32	E10.5	4	0.890769	0.0614165	0.0307082	0.0977273
Hoxa4	Gdf11KO	21	E9.5	3	0.947069	0.146602	0.0846407	0.364179
Hoxa4	Gdf11KO	32	E10.5	2	0.812894	0.0452859	0.032022	0.406878
Hoxa4	Gdf11mutTKO	21	E9.5	3	0.743061	0.116971	0.0675331	0.290572
Hoxa4	Gdf11mutTKO	32	E10.5	2	1.05164	0.123392	0.0872512	1.10863
Hoxa4	WT	21	E9.5	3	1	0.251816	0.145386	0.625547
Hoxa4	WT	32	E10.5	4	1	0.252087	0.126044	0.401127
Hoxa5	a2b	21	E9.5	3	1.2425	0.327829	0.189272	0.814371
Hoxa5	a2b	32	E10.5	4	0.718787	0.0824245	0.0412123	0.131156
Hoxa5	Gdf11Het	21	E9.5	3	0.926076	0.27077	0.156329	0.67263
Hoxa5	Gdf11Het	32	E10.5	3	0.577689	0.0516043	0.0297937	0.128192
Hoxa5	Gdf11HetTKO	21	E9.5	3	0.73561	0.0444592	0.0256685	0.110443
Hoxa5	Gdf11HetTKO	32	E10.5	4	0.645992	0.109198	0.0545991	0.173759
Hoxa5	Gdf11KO	21	E9.5	3	0.921922	0.226694	0.130882	0.563139
Hoxa5	Gdf11KO	32	E10.5	2	0.550024	0.00310494	0.00219553	0.0278968
Hoxa5	Gdf11mutTKO	21	E9.5	3	0.725282	0.114601	0.0661651	0.284686
Hoxa5	Gdf11mutTKO	32	E10.5	2	0.370453	0.00263621	0.00186408	0.0236854
Hoxa5	WT	21	E9.5	3	1	0.274993	0.158768	0.683122
Hoxa5	WT	32	E10.5	4	1	0.0815824	0.0407912	0.129816
Hoxa6	a2b	21	E9.5	3	0.941134	0.0544768	0.0314522	0.135328
Hoxa6	a2b	32	E10.5	4	0.816421	0.340505	0.170253	0.54182
Hoxa6	Gdf11Het	21	E9.5	3	0.824912	0.129772	0.0749238	0.322371
Hoxa6	Gdf11Het	32	E10.5	3	0.618314	0.134484	0.0776441	0.334076
Hoxa6	Gdf11HetTKO	21	E9.5	3	0.560543	0.0779413	0.0449994	0.193617
Hoxa6	Gdf11HetTKO	32	E10.5	4	0.894084	0.135878	0.0679388	0.216211
Hoxa6	Gdf11KO	21	E9.5	3	0.65494	0.323778	0.186934	0.80431
Hoxa6	Gdf11KO	32	E10.5	2	0.531861	0.0371371	0.0262599	0.333664
Hoxa6	Gdf11mutTKO	21	E9.5	3	0.513778	0.0598137	0.0345334	0.148585
Hoxa6	Gdf11mutTKO	32	E10.5	2	0.446619	0.0714359	0.0505128	0.641826
Hoxa6	WT	21	E9.5	3	1	0.239601	0.138334	0.595203
Hoxa6	WT	32	E10.5	4	1	0.0902848	0.0451424	0.143663
Hoxa7	a2b	21	E9.5	3	2.8882	0.352301	0.203401	0.875164
Hoxa7	a2b	32	E10.5	4	1.60297	0.497986	0.248993	0.792407
Hoxa7	Gdf11Het	21	E9.5	3	0.860223	0.229545	0.132528	0.570222
Hoxa7	Gdf11Het	32	E10.5	3	0.581446	0.173334	0.100074	0.430585
Hoxa7	Gdf11HetTKO	21	E9.5	3	2.64306	0.238388	0.137633	0.592189
Hoxa7	Gdf11HetTKO	32	E10.5	4	1.53873	0.543092	0.271546	0.86418
Hoxa7	Gdf11KO	21	E9.5	3	1.2263	0.0355771	0.0205405	0.0883785
Hoxa7	Gdf11KO	32	E10.5	2	0.710317	0.0925567	0.0654475	0.831589
Hoxa7	Gdf11mutTKO	21	E9.5	3	2.09174	0.296507	0.171189	0.736565
Hoxa7	Gdf11mutTKO	32	E10.5	2	1.55823	0.694134	0.490827	6.23655
Hoxa7	WT	21	E9.5	3	1	0.196641	0.113531	0.488484
Hoxa7	WT	32	E10.5	4	1	0.0655839	0.0327919	0.104359
Hoxa9	a2b	21	E9.5	3	2.53828	0.524988	0.303102	1.30414
Hoxa9	a2b	32	E10.5	4	1.25945	0.274993	0.137496	0.437575
Hoxa9	Gdf11Het	21	E9.5	3	0.953368	0.188758	0.10898	0.468902
Hoxa9	Gdf11Het	32	E10.5	3	0.648937	0.181582	0.104837	0.451075
Hoxa9	Gdf11HetTKO	21	E9.5	3	2.50033	0.418732	0.241755	1.04019
Hoxa9	Gdf11HetTKO	32	E10.5	4	1.05225	0.187432	0.0937161	0.298247
Hoxa9	Gdf11KO	21	E9.5	3	0.933951	0.0435033	0.0251167	0.108068
Hoxa9	Gdf11KO	32	E10.5	2	0.671804	0.0230105	0.0162709	0.206741
Hoxa9	Gdf11mutTKO	21	E9.5	3	1.62261	0.264345	0.15262	0.656669
Hoxa9	Gdf11mutTKO	32	E10.5	2	1.33923	0.0556724	0.0393663	0.500197
Hoxa9	WT	21	E9.5	3	1	0.204897	0.118297	0.508992
Hoxa9	WT	32	E10.5	4	1	0.212395	0.106197	0.337967
Hoxb1	a2b	21	E9.5	3	1.05893	0.0624825	0.0360743	0.155215
Hoxb1	a2b	32	E10.5	4	0.767227	0.168776	0.0843878	0.26856
Hoxb1	Gdf11Het	21	E9.5	3	0.875858	0.11698	0.0675382	0.290593
Hoxb1	Gdf11Het	32	E10.5	3	0.856029	0.285436	0.164796	0.709062
Hoxb1	Gdf11HetTKO	21	E9.5	3	0.758018	0.122254	0.0705832	0.303695
Hoxb1	Gdf11HetTKO	32	E10.5	4	0.874917	0.0712017	0.0356008	0.113298
Hoxb1	Gdf11KO	21	E9.5	3	0.758827	0.104476	0.0603194	0.259534
Hoxb1	Gdf11KO	32	E10.5	2	0.849301	0.0181888	0.0128615	0.16342
Hoxb1	Gdf11mutTKO	21	E9.5	3	0.623173	0.0572836	0.0330727	0.1423
Hoxb1	Gdf11mutTKO	32	E10.5	2	0.658617	0.00787948	0.00557164	0.0707944
Hoxb1	WT	21	E9.5	3	1	0.168724	0.0974128	0.419133
Hoxb1	WT	32	E10.5	4	1	0.133636	0.0668178	0.212644
Hoxb13	a2b	21	E9.5	3	0.771082	0.0459922	0.0265536	0.114251
Hoxb13	a2b	32	E10.5	4	0.163312	0.263887	0.131943	0.419903
Hoxb13	Gdf11Het	21	E9.5	1	0.634067	NA	NA	NA
Hoxb13	Gdf11Het	32	E10.5	3	0.454494	0.23187	0.13387	0.575997
Hoxb13	Gdf11HetTKO	21	E9.5	3	1.43882	0.340915	0.196827	0.84688
Hoxb13	Gdf11HetTKO	32	E10.5	4	0.0129436	0.0141202	0.00706008	0.0224683
Hoxb13	Gdf11KO	21	E9.5	1	0.609511	NA	NA	NA
Hoxb13	Gdf11KO	32	E10.5	2	0.000807852	0.000258399	0.000182715	0.00232162
Hoxb13	Gdf11mutTKO	21	E9.5	1	0.866121	NA	NA	NA
Hoxb13	Gdf11mutTKO	32	E10.5	2	0.00116269	2.26741e-05	1.6033e-05	0.000203719
Hoxb13	WT	21	E9.5	3	1	0.454033	0.262136	1.12788
Hoxb13	WT	32	E10.5	4	1	0.163959	0.0819795	0.260895
Hoxb2	a2b	21	E9.5	3	1.3585	0.0785656	0.0453599	0.195168
Hoxb2	a2b	32	E10.5	3	0.957274	0.242755	0.140155	0.603037
Hoxb2	Gdf11Het	21	E9.5	3	0.723893	0.121228	0.0699911	0.301147
Hoxb2	Gdf11Het	32	E10.5	3	0.782954	0.204695	0.118181	0.50849
Hoxb2	Gdf11HetTKO	21	E9.5	3	0.980727	0.22401	0.129332	0.556473
Hoxb2	Gdf11HetTKO	32	E10.5	4	0.8654	0.199593	0.0997965	0.317597
Hoxb2	Gdf11KO	21	E9.5	3	1.26894	0.0810195	0.0467766	0.201263
Hoxb2	Gdf11KO	32	E10.5	2	0.945871	0.000663665	0.000469282	0.00596279
Hoxb2	Gdf11mutTKO	21	E9.5	3	0.816318	0.139147	0.0803364	0.34566
Hoxb2	Gdf11mutTKO	32	E10.5	2	0.850329	0.0327569	0.0231626	0.294309
Hoxb2	WT	21	E9.5	3	1	0.185201	0.106926	0.460066
Hoxb2	WT	32	E10.5	4	1	0.153938	0.0769692	0.24495
Hoxb3	a2b	21	E9.5	3	1.20922	0.241674	0.139531	0.600352
Hoxb3	a2b	32	E10.5	4	0.729522	0.178353	0.0891766	0.2838
Hoxb3	Gdf11Het	21	E9.5	3	0.911831	0.149854	0.0865184	0.372259
Hoxb3	Gdf11Het	32	E10.5	3	0.637417	0.141078	0.0814514	0.350457
Hoxb3	Gdf11HetTKO	21	E9.5	3	0.936631	0.0865633	0.0499773	0.215035
Hoxb3	Gdf11HetTKO	32	E10.5	4	0.596901	0.0985126	0.0492563	0.156756
Hoxb3	Gdf11KO	21	E9.5	3	1.22647	0.197446	0.113996	0.490483
Hoxb3	Gdf11KO	32	E10.5	2	0.594066	0.0338571	0.0239406	0.304194
Hoxb3	Gdf11mutTKO	21	E9.5	3	1.00654	0.0845597	0.0488205	0.210058
Hoxb3	Gdf11mutTKO	32	E10.5	2	0.42335	0.0369552	0.0261313	0.33203
Hoxb3	WT	21	E9.5	3	1	0.309156	0.178491	0.767986
Hoxb3	WT	32	E10.5	4	1	0.0354527	0.0177263	0.0564131
Hoxb4	a2b	21	E9.5	3	1.10568	0.266416	0.153815	0.661814
Hoxb4	a2b	32	E10.5	4	0.640203	0.123221	0.0616107	0.196073
Hoxb4	Gdf11Het	21	E9.5	3	1.03974	0.275198	0.158886	0.683629
Hoxb4	Gdf11Het	32	E10.5	3	0.503574	0.134347	0.077565	0.333735
Hoxb4	Gdf11HetTKO	21	E9.5	3	0.841405	0.0303462	0.0175204	0.0753842
Hoxb4	Gdf11HetTKO	32	E10.5	4	0.62098	0.116125	0.0580625	0.184781
Hoxb4	Gdf11KO	21	E9.5	3	1.24482	0.330587	0.190865	0.821224
Hoxb4	Gdf11KO	32	E10.5	2	0.663605	0.0137156	0.00969838	0.12323
Hoxb4	Gdf11mutTKO	21	E9.5	3	0.939887	0.240782	0.139016	0.598136
Hoxb4	Gdf11mutTKO	32	E10.5	2	0.39499	0.0276308	0.0195379	0.248253
Hoxb4	WT	21	E9.5	3	1	0.382664	0.220931	0.95059
Hoxb4	WT	32	E10.5	4	1	0.0825305	0.0412652	0.131324
Hoxb5	a2b	21	E9.5	3	1.03301	0.0320774	0.0185199	0.0796847
Hoxb5	a2b	32	E10.5	4	0.844404	0.178821	0.0894106	0.284544
Hoxb5	Gdf11Het	21	E9.5	3	0.91446	0.162272	0.0936877	0.403106
Hoxb5	Gdf11Het	32	E10.5	3	0.64446	0.114174	0.0659184	0.283624
Hoxb5	Gdf11HetTKO	21	E9.5	3	0.79581	0.111148	0.0641715	0.276108
Hoxb5	Gdf11HetTKO	32	E10.5	4	0.735974	0.0891218	0.0445609	0.141813
Hoxb5	Gdf11KO	21	E9.5	3	0.947203	0.142806	0.0824493	0.354751
Hoxb5	Gdf11KO	32	E10.5	2	0.984968	0.0331976	0.0234742	0.298268
Hoxb5	Gdf11mutTKO	21	E9.5	3	0.76372	0.0668167	0.0385766	0.165982
Hoxb5	Gdf11mutTKO	32	E10.5	2	1.01258	0.017132	0.0121142	0.153925
Hoxb5	WT	21	E9.5	3	1	0.164585	0.0950232	0.408852
Hoxb5	WT	32	E10.5	4	1	0.192578	0.0962891	0.306435
Hoxb6	a2b	21	E9.5	3	1.8828	0.0435325	0.0251335	0.108141
Hoxb6	a2b	32	E10.5	4	1.21056	0.186898	0.093449	0.297397
Hoxb6	Gdf11Het	21	E9.5	3	1.0567	0.0689467	0.0398064	0.171273
Hoxb6	Gdf11Het	32	E10.5	3	0.636813	0.0601441	0.0347242	0.149406
Hoxb6	Gdf11HetTKO	21	E9.5	3	1.94506	0.326924	0.18875	0.812124
Hoxb6	Gdf11HetTKO	32	E10.5	4	0.979045	0.139523	0.0697615	0.222012
Hoxb6	Gdf11KO	21	E9.5	3	1.30061	0.112116	0.06473	0.278511
Hoxb6	Gdf11KO	32	E10.5	2	0.941945	0.0208923	0.0147731	0.18771
Hoxb6	Gdf11mutTKO	21	E9.5	3	1.62228	0.142385	0.0822058	0.353703
Hoxb6	Gdf11mutTKO	32	E10.5	2	1.23445	0.0833821	0.0589601	0.749159
Hoxb6	WT	21	E9.5	3	1	0.101516	0.0586101	0.252179
Hoxb6	WT	32	E10.5	4	1	0.148064	0.0740322	0.235603
Hoxb7	a2b	21	E9.5	3	1.64344	0.0537389	0.0310262	0.133495
Hoxb7	a2b	32	E10.5	4	2.05639	0.152986	0.076493	0.243435
Hoxb7	Gdf11Het	21	E9.5	3	1.06991	0.0508908	0.0293818	0.12642
Hoxb7	Gdf11Het	32	E10.5	3	1.05807	0.0349721	0.0201911	0.0868755
Hoxb7	Gdf11HetTKO	21	E9.5	3	1.52826	0.261082	0.150736	0.648564
Hoxb7	Gdf11HetTKO	32	E10.5	4	1.68212	0.274803	0.137402	0.437274
Hoxb7	Gdf11KO	21	E9.5	3	1.33267	0.154473	0.0891852	0.383733
Hoxb7	Gdf11KO	32	E10.5	2	1.58583	0.129449	0.0915342	1.16305
Hoxb7	Gdf11mutTKO	21	E9.5	3	1.64846	0.0419794	0.0242368	0.104283
Hoxb7	Gdf11mutTKO	32	E10.5	2	2.41794	0.280438	0.1983	2.51964
Hoxb7	WT	21	E9.5	3	1	0.0631021	0.036432	0.156754
Hoxb7	WT	32	E10.5	4	1	0.170902	0.0854509	0.271943
Hoxb8	a2b	21	E9.5	3	2.02446	0.30753	0.177553	0.763948
Hoxb8	a2b	32	E10.5	4	2.62201	0.287456	0.143728	0.457407
Hoxb8	Gdf11Het	21	E9.5	3	1.05077	0.265051	0.153027	0.658422
Hoxb8	Gdf11Het	32	E10.5	3	0.864228	0.201954	0.116598	0.501681
Hoxb8	Gdf11HetTKO	21	E9.5	3	2.29837	0.696062	0.401872	1.72911
Hoxb8	Gdf11HetTKO	32	E10.5	4	1.97784	0.745521	0.37276	1.18629
Hoxb8	Gdf11KO	21	E9.5	3	1.53805	0.181762	0.10494	0.451522
Hoxb8	Gdf11KO	32	E10.5	2	1.14822	0.285787	0.202082	2.56769
Hoxb8	Gdf11mutTKO	21	E9.5	3	2.37146	0.117355	0.0677552	0.291527
Hoxb8	Gdf11mutTKO	32	E10.5	2	2.43857	0.990287	0.700239	8.89737
Hoxb8	WT	21	E9.5	3	1	0.0842296	0.04863	0.209238
Hoxb8	WT	32	E10.5	4	1	0.170515	0.0852577	0.271328
Hoxb9	a2b	21	E9.5	3	1.02109	0.0976561	0.0563818	0.242591
Hoxb9	a2b	32	E10.5	4	0.649504	0.193734	0.0968671	0.308274
Hoxb9	Gdf11Het	21	E9.5	3	1.07057	0.186635	0.107754	0.463627
Hoxb9	Gdf11Het	32	E10.5	3	0.706933	0.192199	0.110966	0.47745
Hoxb9	Gdf11HetTKO	21	E9.5	3	1.55305	0.409068	0.236175	1.01618
Hoxb9	Gdf11HetTKO	32	E10.5	4	0.548207	0.0302203	0.0151102	0.0480873
Hoxb9	Gdf11KO	21	E9.5	3	1.67389	0.105469	0.0608924	0.261999
Hoxb9	Gdf11KO	32	E10.5	2	0.613404	0.0498447	0.0352455	0.447837
Hoxb9	Gdf11mutTKO	21	E9.5	3	2.21662	0.239707	0.138395	0.595465
Hoxb9	Gdf11mutTKO	32	E10.5	2	0.528926	0.00613116	0.00433538	0.0550863
Hoxb9	WT	21	E9.5	3	1	0.208271	0.120245	0.517374
Hoxb9	WT	32	E10.5	4	1	0.116444	0.0582219	0.185288
Hoxc10	a2b	21	E9.5	3	1.28509	0.244828	0.141352	0.608188
Hoxc10	a2b	32	E10.5	4	1.02869	0.323953	0.161977	0.515482
Hoxc10	Gdf11Het	21	E9.5	3	0.984955	0.0660371	0.0381265	0.164045
Hoxc10	Gdf11Het	32	E10.5	3	0.985332	0.104207	0.0601638	0.258864
Hoxc10	Gdf11HetTKO	21	E9.5	3	0.761422	0.326788	0.188671	0.811788
Hoxc10	Gdf11HetTKO	32	E10.5	4	0.905733	0.0744429	0.0372214	0.118455
Hoxc10	Gdf11KO	21	E9.5	3	0.360912	0.151115	0.0872463	0.37539
Hoxc10	Gdf11KO	32	E10.5	2	0.799501	0.143439	0.101427	1.28875
Hoxc10	Gdf11mutTKO	21	E9.5	3	0.216087	0.073658	0.0425265	0.182977
Hoxc10	Gdf11mutTKO	32	E10.5	2	1.12248	0.0346887	0.0245286	0.311665
Hoxc10	WT	21	E9.5	3	1	0.0751525	0.0433893	0.186689
Hoxc10	WT	32	E10.5	4	1	0.154434	0.0772168	0.245738
Hoxc11	a2b	21	E9.5	3	0.495839	0.221094	0.127649	0.549228
Hoxc11	a2b	32	E10.5	4	0.735432	0.0921233	0.0460617	0.146589
Hoxc11	Gdf11Het	21	E9.5	3	0.534021	0.181269	0.104656	0.450297
Hoxc11	Gdf11Het	32	E10.5	3	0.667387	0.165385	0.0954852	0.41084
Hoxc11	Gdf11HetTKO	21	E9.5	3	0.1168	0.0700916	0.0404674	0.174117
Hoxc11	Gdf11HetTKO	32	E10.5	4	0.72821	0.0637696	0.0318848	0.101472
Hoxc11	Gdf11KO	21	E9.5	3	0.0453254	0.0150743	0.00870313	0.0374465
Hoxc11	Gdf11KO	32	E10.5	2	0.32789	0.151658	0.107238	1.36259
Hoxc11	Gdf11mutTKO	21	E9.5	3	0.033418	0.00974864	0.00562838	0.024217
Hoxc11	Gdf11mutTKO	32	E10.5	2	0.0596106	0.0210206	0.0148638	0.188862
Hoxc11	WT	21	E9.5	3	1	0.303755	0.175373	0.754569
Hoxc11	WT	32	E10.5	4	1	0.118962	0.0594808	0.189295
Hoxc12	a2b	21	E9.5	3	0.179257	0.105236	0.0607581	0.261421
Hoxc12	a2b	32	E10.5	4	0.420232	0.10572	0.0528602	0.168225
Hoxc12	Gdf11Het	21	E9.5	3	0.161709	0.096669	0.0558119	0.240139
Hoxc12	Gdf11Het	32	E10.5	3	0.502267	0.160579	0.0927103	0.3989
Hoxc12	Gdf11HetTKO	32	E10.5	4	0.444027	0.093765	0.0468825	0.149201
Hoxc12	Gdf11KO	32	E10.5	2	0.0213001	0.0207159	0.0146483	0.186125
Hoxc12	WT	21	E9.5	3	1	1.67563	0.967423	4.16248
Hoxc12	WT	32	E10.5	4	1	0.120887	0.0604433	0.192358
Hoxc13	a2b	21	E9.5	3	0.686826	0.188046	0.108569	0.467133
Hoxc13	a2b	32	E10.5	4	0.382443	0.186979	0.0934893	0.297525
Hoxc13	Gdf11Het	21	E9.5	3	0.532231	0.156439	0.09032	0.388616
Hoxc13	Gdf11Het	32	E10.5	3	0.532545	0.14509	0.0837679	0.360424
Hoxc13	Gdf11HetTKO	21	E9.5	3	0.211864	0.0318789	0.0184053	0.0791916
Hoxc13	Gdf11HetTKO	32	E10.5	4	0.154918	0.0567122	0.0283561	0.0902418
Hoxc13	Gdf11KO	21	E9.5	3	0.177787	0.0177733	0.0102614	0.0441514
Hoxc13	Gdf11KO	32	E10.5	2	0.00592343	0.00425429	0.00300824	0.0382233
Hoxc13	Gdf11mutTKO	21	E9.5	3	0.128031	0.0287007	0.0165704	0.0712966
Hoxc13	Gdf11mutTKO	32	E10.5	2	0.00121416	0.000811509	0.000573824	0.00729112
Hoxc13	WT	21	E9.5	3	1	0.62673	0.361843	1.55688
Hoxc13	WT	32	E10.5	4	1	0.0951412	0.0475706	0.151391
Hoxc4	a2b	21	E9.5	3	1.30791	0.281413	0.162474	0.699069
Hoxc4	a2b	32	E10.5	4	0.667068	0.137395	0.0686976	0.218626
Hoxc4	Gdf11Het	21	E9.5	3	0.903846	0.116148	0.0670582	0.288528
Hoxc4	Gdf11Het	32	E10.5	3	0.642516	0.0764803	0.0441559	0.189988
Hoxc4	Gdf11HetTKO	21	E9.5	3	1.31224	0.0744767	0.0429992	0.18501
Hoxc4	Gdf11HetTKO	32	E10.5	4	0.674501	0.0483206	0.0241603	0.0768888
Hoxc4	Gdf11KO	21	E9.5	3	1.29684	0.0552856	0.0319192	0.137337
Hoxc4	Gdf11KO	32	E10.5	2	0.911523	0.0430083	0.0304115	0.386414
Hoxc4	Gdf11mutTKO	21	E9.5	3	1.48221	0.0214521	0.0123854	0.0532899
Hoxc4	Gdf11mutTKO	32	E10.5	2	0.828404	0.0706615	0.0499652	0.634868
Hoxc4	WT	21	E9.5	3	1	0.187359	0.108171	0.465424
Hoxc4	WT	32	E10.5	4	1	0.10352	0.0517598	0.164723
Hoxc5	a2b	21	E9.5	3	1.13311	0.0244856	0.0141367	0.0608255
Hoxc5	a2b	32	E10.5	4	0.586899	0.0986751	0.0493375	0.157014
Hoxc5	Gdf11Het	21	E9.5	3	0.960829	0.220101	0.127076	0.546762
Hoxc5	Gdf11Het	32	E10.5	3	0.75066	0.066911	0.0386311	0.166216
Hoxc5	Gdf11HetTKO	21	E9.5	3	0.934646	0.156564	0.0903923	0.388927
Hoxc5	Gdf11HetTKO	32	E10.5	4	0.912907	0.113785	0.0568924	0.181057
Hoxc5	Gdf11KO	21	E9.5	3	1.06941	0.174412	0.100697	0.433264
Hoxc5	Gdf11KO	32	E10.5	2	1.01734	0.0534643	0.0378049	0.480357
Hoxc5	Gdf11mutTKO	21	E9.5	3	0.909785	0.109972	0.0634921	0.273185
Hoxc5	Gdf11mutTKO	32	E10.5	2	0.941111	0.10954	0.0774566	0.984179
Hoxc5	WT	21	E9.5	3	1	0.324115	0.187128	0.805146
Hoxc5	WT	32	E10.5	4	1	0.171773	0.0858863	0.273329
Hoxc6	a2b	21	E9.5	3	1.16512	0.471871	0.272435	1.17219
Hoxc6	a2b	32	E10.5	4	1.02573	0.176155	0.0880776	0.280302
Hoxc6	Gdf11Het	21	E9.5	3	0.942374	0.166744	0.0962698	0.414216
Hoxc6	Gdf11Het	32	E10.5	3	0.996554	0.159648	0.0921727	0.396587
Hoxc6	Gdf11HetTKO	21	E9.5	3	0.961777	0.0495626	0.028615	0.12312
Hoxc6	Gdf11HetTKO	32	E10.5	4	0.995767	0.0470165	0.0235083	0.0748138
Hoxc6	Gdf11KO	21	E9.5	3	0.825991	0.144593	0.0834808	0.359189
Hoxc6	Gdf11KO	32	E10.5	2	1.41806	0.300593	0.212551	2.70072
Hoxc6	Gdf11mutTKO	21	E9.5	3	0.839792	0.0650848	0.0375767	0.16168
Hoxc6	Gdf11mutTKO	32	E10.5	2	1.51819	0.0802618	0.0567536	0.721123
Hoxc6	WT	21	E9.5	3	1	0.193443	0.111684	0.480539
Hoxc6	WT	32	E10.5	4	1	0.104591	0.0522955	0.166428
Hoxc8	a2b	21	E9.5	3	3.92907	0.85303	0.492497	2.11904
Hoxc8	a2b	32	E10.5	4	1.73144	0.216971	0.108485	0.345249
Hoxc8	Gdf11Het	21	E9.5	3	0.839017	0.220351	0.12722	0.547383
Hoxc8	Gdf11Het	32	E10.5	3	0.622973	0.0947809	0.0547218	0.235449
Hoxc8	Gdf11HetTKO	21	E9.5	3	3.99823	0.262971	0.151826	0.653255
Hoxc8	Gdf11HetTKO	32	E10.5	4	1.57988	0.437191	0.218596	0.695669
Hoxc8	Gdf11KO	21	E9.5	3	0.904574	0.0775482	0.0447725	0.192641
Hoxc8	Gdf11KO	32	E10.5	2	0.643929	0.0308871	0.0218405	0.277509
Hoxc8	Gdf11mutTKO	21	E9.5	3	2.01795	0.718917	0.415067	1.78589
Hoxc8	Gdf11mutTKO	32	E10.5	2	1.97556	1.04618	0.739758	9.39952
Hoxc8	WT	21	E9.5	3	1	0.296139	0.170976	0.735651
Hoxc8	WT	32	E10.5	4	1	0.109354	0.0546772	0.174007
Hoxc9	a2b	21	E9.5	3	1.60916	0.135955	0.0784939	0.337732
Hoxc9	a2b	32	E10.5	4	1.32998	0.214447	0.107224	0.341234
Hoxc9	Gdf11Het	21	E9.5	3	1.05413	0.0641408	0.0370317	0.159335
Hoxc9	Gdf11Het	32	E10.5	3	0.643008	0.0208763	0.0120529	0.0518595
Hoxc9	Gdf11HetTKO	21	E9.5	3	1.59394	0.232074	0.133988	0.576504
Hoxc9	Gdf11HetTKO	32	E10.5	4	1.08611	0.221324	0.110662	0.352176
Hoxc9	Gdf11KO	21	E9.5	3	0.986497	0.0116652	0.00673489	0.0289779
Hoxc9	Gdf11KO	32	E10.5	2	0.674507	0.0101731	0.00719346	0.0914016
Hoxc9	Gdf11mutTKO	21	E9.5	3	1.49267	0.242321	0.139904	0.601958
Hoxc9	Gdf11mutTKO	32	E10.5	2	0.811491	0.0825726	0.0583876	0.741885
Hoxc9	WT	21	E9.5	3	1	0.240388	0.138788	0.597158
Hoxc9	WT	32	E10.5	4	1	0.101128	0.0505638	0.160916
Hoxd1	a2b	21	E9.5	3	1.44302	0.322327	0.186095	0.800704
Hoxd1	a2b	32	E10.5	4	1.14425	0.11578	0.0578899	0.184231
Hoxd1	Gdf11Het	21	E9.5	3	1.11291	0.0911417	0.0526207	0.226408
Hoxd1	Gdf11Het	32	E10.5	3	0.787106	0.0208711	0.01205	0.0518468
Hoxd1	Gdf11HetTKO	21	E9.5	3	1.56634	0.117515	0.0678473	0.291923
Hoxd1	Gdf11HetTKO	32	E10.5	4	1.02337	0.0986359	0.0493179	0.156952
Hoxd1	Gdf11KO	21	E9.5	3	0.983075	0.0774098	0.0446926	0.192297
Hoxd1	Gdf11KO	32	E10.5	2	1.01911	0.0363728	0.0257194	0.326796
Hoxd1	Gdf11mutTKO	21	E9.5	3	1.46719	0.211222	0.121949	0.524704
Hoxd1	Gdf11mutTKO	32	E10.5	2	0.92622	0.0477875	0.0337909	0.429354
Hoxd1	WT	21	E9.5	3	1	0.091673	0.0529275	0.227728
Hoxd1	WT	32	E10.5	4	1	0.120098	0.0600488	0.191102
Hoxd10	a2b	21	E9.5	3	0.910241	0.101141	0.0583939	0.251249
Hoxd10	a2b	32	E10.5	4	0.919663	0.132463	0.0662314	0.210778
Hoxd10	Gdf11Het	21	E9.5	3	0.862995	0.0685398	0.0395715	0.170262
Hoxd10	Gdf11Het	32	E10.5	3	0.698813	0.0180425	0.0104168	0.04482
Hoxd10	Gdf11HetTKO	21	E9.5	3	0.428298	0.168137	0.097074	0.417676
Hoxd10	Gdf11HetTKO	32	E10.5	4	0.873794	0.119554	0.0597768	0.190236
Hoxd10	Gdf11KO	21	E9.5	3	0.349687	0.0221286	0.0127759	0.0549704
Hoxd10	Gdf11KO	32	E10.5	2	0.609576	0.00577455	0.00408323	0.0518823
Hoxd10	Gdf11mutTKO	21	E9.5	3	0.223285	0.018257	0.0105407	0.0453528
Hoxd10	Gdf11mutTKO	32	E10.5	2	0.486948	0.0303698	0.0214747	0.272862
Hoxd10	WT	21	E9.5	3	1	0.190387	0.10992	0.472947
Hoxd10	WT	32	E10.5	4	1	0.170125	0.0850623	0.270706
Hoxd11	a2b	21	E9.5	3	0.724641	0.114785	0.0662714	0.285143
Hoxd11	a2b	32	E10.5	4	0.68673	0.156459	0.0782296	0.248962
Hoxd11	Gdf11Het	21	E9.5	3	0.906389	0.103109	0.0595298	0.256136
Hoxd11	Gdf11Het	32	E10.5	3	0.885406	0.0365407	0.0210968	0.0907722
Hoxd11	Gdf11HetTKO	21	E9.5	3	0.173325	0.0833902	0.0481454	0.207153
Hoxd11	Gdf11HetTKO	32	E10.5	4	0.784499	0.0534083	0.0267041	0.0849845
Hoxd11	Gdf11KO	21	E9.5	3	0.0547211	0.0255027	0.014724	0.0633523
Hoxd11	Gdf11KO	32	E10.5	2	0.407441	0.152246	0.107654	1.36788
Hoxd11	Gdf11mutTKO	21	E9.5	3	0.029485	0.00985077	0.00568734	0.0244707
Hoxd11	Gdf11mutTKO	32	E10.5	2	0.139919	0.0243986	0.0172524	0.219212
Hoxd11	WT	21	E9.5	3	1	0.101279	0.0584733	0.25159
Hoxd11	WT	32	E10.5	4	1	0.0951859	0.047593	0.151462
Hoxd12	a2b	21	E9.5	3	0.113037	0.0714635	0.0412595	0.177525
Hoxd12	a2b	32	E10.5	4	0.595814	0.0917921	0.0458961	0.146062
Hoxd12	Gdf11Het	21	E9.5	3	0.448917	0.16195	0.0935019	0.402306
Hoxd12	Gdf11Het	32	E10.5	3	0.501044	0.0807194	0.0466034	0.200518
Hoxd12	Gdf11HetTKO	21	E9.5	2	0.012386	0.00260469	0.0018418	0.0234022
Hoxd12	Gdf11HetTKO	32	E10.5	4	0.526657	0.0731404	0.0365702	0.116383
Hoxd12	Gdf11KO	21	E9.5	2	0.0351269	0.0199708	0.0141215	0.179431
Hoxd12	Gdf11KO	32	E10.5	2	0.0787264	0.0350246	0.0247661	0.314683
Hoxd12	Gdf11mutTKO	21	E9.5	2	0.010504	0.00027221	0.000192481	0.00244571
Hoxd12	Gdf11mutTKO	32	E10.5	2	0.00508069	0.00102823	0.000727072	0.00923832
Hoxd12	WT	21	E9.5	3	1	0.261697	0.151091	0.650092
Hoxd12	WT	32	E10.5	4	1	0.118241	0.0591204	0.188147
Hoxd13	a2b	21	E9.5	3	0.66411	0.256737	0.148227	0.637771
Hoxd13	a2b	32	E10.5	4	0.967888	0.120681	0.0603407	0.192031
Hoxd13	Gdf11Het	21	E9.5	3	1.08325	0.217938	0.125827	0.541388
Hoxd13	Gdf11Het	32	E10.5	3	0.920644	0.183846	0.106144	0.456699
Hoxd13	Gdf11HetTKO	21	E9.5	3	0.281374	0.112206	0.0647822	0.278735
Hoxd13	Gdf11HetTKO	32	E10.5	4	0.828565	0.0292423	0.0146211	0.046531
Hoxd13	Gdf11KO	21	E9.5	3	0.322022	0.101483	0.058591	0.252097
Hoxd13	Gdf11KO	32	E10.5	2	0.274772	0.0185467	0.0131145	0.166635
Hoxd13	Gdf11mutTKO	21	E9.5	3	0.219373	0.038232	0.0220733	0.0949735
Hoxd13	Gdf11mutTKO	32	E10.5	2	0.178832	0.0432269	0.030566	0.388378
Hoxd13	WT	21	E9.5	3	1	0.505454	0.291824	1.25562
Hoxd13	WT	32	E10.5	4	1	0.160972	0.0804859	0.256142
Hoxd3	a2b	21	E9.5	3	1.1056	0.196436	0.113412	0.487973
Hoxd3	a2b	32	E10.5	4	0.67594	0.153627	0.0768133	0.244454
Hoxd3	Gdf11Het	21	E9.5	3	0.984543	0.0386692	0.0223257	0.0960597
Hoxd3	Gdf11Het	32	E10.5	3	0.493655	0.0743853	0.0429464	0.184783
Hoxd3	Gdf11HetTKO	21	E9.5	3	0.834118	0.00763182	0.00440623	0.0189585
Hoxd3	Gdf11HetTKO	32	E10.5	4	0.520901	0.103177	0.0515886	0.164178
Hoxd3	Gdf11KO	21	E9.5	3	0.858687	0.166209	0.095961	0.412887
Hoxd3	Gdf11KO	32	E10.5	2	0.492229	0.0336779	0.0238139	0.302584
Hoxd3	Gdf11mutTKO	21	E9.5	3	0.799237	0.145165	0.083811	0.36061
Hoxd3	Gdf11mutTKO	32	E10.5	2	0.313392	0.0372227	0.0263204	0.334432
Hoxd3	WT	21	E9.5	3	1	0.138177	0.0797767	0.343251
Hoxd3	WT	32	E10.5	4	1	0.0929744	0.0464872	0.147943
Hoxd4	a2b	21	E9.5	3	1.16682	0.479684	0.276946	1.1916
Hoxd4	a2b	32	E10.5	4	0.541022	0.137958	0.0689792	0.219523
Hoxd4	Gdf11Het	21	E9.5	3	0.843317	0.165956	0.0958148	0.412258
Hoxd4	Gdf11Het	32	E10.5	3	0.435889	0.132212	0.0763328	0.328434
Hoxd4	Gdf11HetTKO	21	E9.5	3	0.786873	0.0612915	0.0353867	0.152256
Hoxd4	Gdf11HetTKO	32	E10.5	4	0.439052	0.0430882	0.0215441	0.0685629
Hoxd4	Gdf11KO	21	E9.5	3	0.908474	0.245755	0.141886	0.610488
Hoxd4	Gdf11KO	32	E10.5	2	0.403216	0.0177519	0.0125525	0.159495
Hoxd4	Gdf11mutTKO	21	E9.5	3	0.708864	0.170681	0.0985425	0.423994
Hoxd4	Gdf11mutTKO	32	E10.5	2	0.272761	0.00802747	0.00567628	0.072124
Hoxd4	WT	21	E9.5	3	1	0.25359	0.14641	0.629952
Hoxd4	WT	32	E10.5	4	1	0.13061	0.0653048	0.207829
Hoxd8	a2b	21	E9.5	3	1.99991	0.274148	0.158279	0.68102
Hoxd8	a2b	32	E10.5	4	1.78275	0.188872	0.0944359	0.300537
Hoxd8	Gdf11Het	21	E9.5	3	0.982112	0.148518	0.0857468	0.368939
Hoxd8	Gdf11Het	32	E10.5	3	0.791533	0.0665017	0.0383948	0.165199
Hoxd8	Gdf11HetTKO	21	E9.5	3	1.91995	0.126955	0.0732975	0.315374
Hoxd8	Gdf11HetTKO	32	E10.5	4	1.52601	0.376835	0.188418	0.599629
Hoxd8	Gdf11KO	21	E9.5	3	0.966738	0.0612531	0.0353645	0.152161
Hoxd8	Gdf11KO	32	E10.5	2	0.733979	0.022255	0.0157366	0.199953
Hoxd8	Gdf11mutTKO	21	E9.5	3	1.17468	0.0996679	0.0575433	0.247589
Hoxd8	Gdf11mutTKO	32	E10.5	2	1.3351	0.411798	0.291185	3.69986
Hoxd8	WT	21	E9.5	3	1	0.101386	0.0585354	0.251857
Hoxd8	WT	32	E10.5	4	1	0.00665511	0.00332755	0.0105898
Hoxd9	a2b	21	E9.5	3	1.24391	0.223475	0.129023	0.555143
Hoxd9	a2b	32	E10.5	4	0.808708	0.0566544	0.0283272	0.0901498
Hoxd9	Gdf11Het	21	E9.5	3	0.896282	0.0366655	0.0211688	0.0910822
Hoxd9	Gdf11Het	32	E10.5	3	0.822693	0.0530657	0.0306375	0.131823
Hoxd9	Gdf11HetTKO	21	E9.5	3	1.62511	0.00587775	0.00339352	0.0146011
Hoxd9	Gdf11HetTKO	32	E10.5	4	0.764415	0.0369448	0.0184724	0.0587874
Hoxd9	Gdf11KO	21	E9.5	3	1.04484	0.217868	0.125786	0.541214
Hoxd9	Gdf11KO	32	E10.5	2	0.783444	0.00821684	0.00581018	0.0738253
Hoxd9	Gdf11mutTKO	21	E9.5	3	1.22452	0.152038	0.0877794	0.377684
Hoxd9	Gdf11mutTKO	32	E10.5	2	0.807124	0.0576191	0.0407429	0.517687
Hoxd9	WT	21	E9.5	3	1	0.0767524	0.044313	0.190663
Hoxd9	WT	32	E10.5	4	1	0.0976107	0.0488054	0.15532

## Sheet: Fig 3c
WT	Cdx2P-Hoxd11	Cdx2P-Hoxd12
59	61	59
59	60	60
59	60	60
62	60	58
61	60	59
61	60	60
60	60	59
62	60	60
60	61	59
61	59	60
62	60	60
60	60	60
61	60	60
61	61	61
61		61
60		60
60
60
61
60
61
61
61
62
60
60
60
61
60
60
61
60
61
61
60
61
61
60
62
61
60
60
60
60
61
61
60
61
61
60

## Sheet: Fig 3d
Gdf11-het	Gdf11-het; Cdx2P-Hoxd11	Gdf11-het; Cdx2P-Hoxd12
62	63	63
64	63	63
63	64	63
64	63	63
64	64	63
65	64	64
64	64	64
64	64	63
65	63	63
64	64	63
64	64	62
64	64	62
64	64	63
64	64	63
64	64	63
64	64	63
63	62	63
64		63
65		65
63		63
65		64
65		65
65		64
63		64
64		64
64
65
64
64
64
65
65
64
64
64
64
63
63
64
64
64
64
65
64
66
65
64
64
64
65
64
64
64
65
64
65
63

## Sheet: Supp Fig 1c
sampleID	geneID	Cp	day	genotype	triplicate	gdf11	delta1	WT_mean_dCT	foldchange_ref_day0	conditionID
B40_1	Hoxb1	33.0067	0	ESC	A	gdf11	12.703	12.711	1.00556	ESC_gdf11
B40_1	Hoxb1	33.0067	0	ESC	A	gdf11	12.703	12.711	1.00556	ESC_gdf11
B41_1	Hoxb1	29.8633	1	ESC	A	gdf11	9.367	12.711	10.1542	ESC_gdf11
B41_1	Hoxb1	29.8633	1	ESC	A	gdf11	9.367	12.711	10.1542	ESC_gdf11
B43_1	Hoxb1	22.61	3	ESC	A	gdf11	1.71	12.711	2049.42	ESC_gdf11
B43_1	Hoxb1	22.61	3	ESC	A	gdf11	1.71	12.711	2049.42	ESC_gdf11
B45_1	Hoxb1	22.1733	5	ESC	A	gdf11	1.523	12.711	2333.05	ESC_gdf11
B45_1	Hoxb1	22.1733	5	ESC	A	gdf11	1.523	12.711	2333.05	ESC_gdf11
WT0_1	Hoxb1	33.75	0	iPSC	A	gdf11	13.313	13.1623	0.900834	iPSC_gdf11
WT0_1	Hoxb1	33.75	0	iPSC	A	gdf11	13.313	13.1623	0.900834	iPSC_gdf11
WT1_1	Hoxb1	30.8633	1	iPSC	A	gdf11	9.983	13.1623	9.05888	iPSC_gdf11
WT1_1	Hoxb1	30.8633	1	iPSC	A	gdf11	9.983	13.1623	9.05888	iPSC_gdf11
WT3_1	Hoxb1	21.7733	3	iPSC	A	gdf11	0.683	13.1623	5710.23	iPSC_gdf11
WT3_1	Hoxb1	21.7733	3	iPSC	A	gdf11	0.683	13.1623	5710.23	iPSC_gdf11
WT5_1	Hoxb1	22.03	5	iPSC	A	gdf11	1.82	13.1623	2596.47	iPSC_gdf11
WT5_1	Hoxb1	22.03	5	iPSC	A	gdf11	1.82	13.1623	2596.47	iPSC_gdf11
B40_2	Hoxb1	34.66	0	ESC	B	gdf11	12.713	12.711	0.998615	ESC_gdf11
B40_2	Hoxb1	34.66	0	ESC	B	gdf11	12.713	12.711	0.998615	ESC_gdf11
B41_2	Hoxb1	29.7767	1	ESC	B	gdf11	9.107	12.711	12.1594	ESC_gdf11
B41_2	Hoxb1	29.7767	1	ESC	B	gdf11	9.107	12.711	12.1594	ESC_gdf11
B43_2	Hoxb1	22.53	3	ESC	B	gdf11	1.45	12.711	2454.14	ESC_gdf11
B43_2	Hoxb1	22.53	3	ESC	B	gdf11	1.45	12.711	2454.14	ESC_gdf11
WT0_2	Hoxb1	33.5767	0	iPSC	B	gdf11	13.117	13.1623	1.03192	iPSC_gdf11
WT0_2	Hoxb1	33.5767	0	iPSC	B	gdf11	13.117	13.1623	1.03192	iPSC_gdf11
WT1_2	Hoxb1	30.0667	1	iPSC	B	gdf11	9.457	13.1623	13.0442	iPSC_gdf11
WT1_2	Hoxb1	30.0667	1	iPSC	B	gdf11	9.457	13.1623	13.0442	iPSC_gdf11
WT3_2	Hoxb1	21.7833	3	iPSC	B	gdf11	0.84	13.1623	5121.44	iPSC_gdf11
WT3_2	Hoxb1	21.7833	3	iPSC	B	gdf11	0.84	13.1623	5121.44	iPSC_gdf11
WT5_2	Hoxb1	22.04	5	iPSC	B	gdf11	1.65	13.1623	2921.18	iPSC_gdf11
WT5_2	Hoxb1	22.04	5	iPSC	B	gdf11	1.65	13.1623	2921.18	iPSC_gdf11
B40_3	Hoxb1	33.2067	0	ESC	C	gdf11	12.717	12.711	0.99585	ESC_gdf11
B40_3	Hoxb1	33.2067	0	ESC	C	gdf11	12.717	12.711	0.99585	ESC_gdf11
B41_3	Hoxb1	29.8133	1	ESC	C	gdf11	9.733	12.711	7.87893	ESC_gdf11
B41_3	Hoxb1	29.8133	1	ESC	C	gdf11	9.733	12.711	7.87893	ESC_gdf11
B43_3	Hoxb1	22.5367	3	ESC	C	gdf11	1.683	12.711	2088.14	ESC_gdf11
B43_3	Hoxb1	22.5367	3	ESC	C	gdf11	1.683	12.711	2088.14	ESC_gdf11
B45_3	Hoxb1	21.7467	5	ESC	C	gdf11	1.48	12.711	2403.63	ESC_gdf11
B45_3	Hoxb1	21.7467	5	ESC	C	gdf11	1.48	12.711	2403.63	ESC_gdf11
WT0_3	Hoxb1	33.3333	0	iPSC	C	gdf11	13.057	13.1623	1.07574	iPSC_gdf11
WT0_3	Hoxb1	33.3333	0	iPSC	C	gdf11	13.057	13.1623	1.07574	iPSC_gdf11
WT1_3	Hoxb1	30.2967	1	iPSC	C	gdf11	10.117	13.1623	8.25537	iPSC_gdf11
WT1_3	Hoxb1	30.2967	1	iPSC	C	gdf11	10.117	13.1623	8.25537	iPSC_gdf11
WT3_3	Hoxb1	21.86	3	iPSC	C	gdf11	0.86	13.1623	5050.93	iPSC_gdf11
WT3_3	Hoxb1	21.86	3	iPSC	C	gdf11	0.86	13.1623	5050.93	iPSC_gdf11
WT5_3	Hoxb1	22.0467	5	iPSC	C	gdf11	1.833	13.1623	2573.17	iPSC_gdf11
WT5_3	Hoxb1	22.0467	5	iPSC	C	gdf11	1.833	13.1623	2573.17	iPSC_gdf11
B40_1	Hoxb1	33.0067	0	ESC	A	nogdf11	12.703	12.711	1.00556	ESC_nogdf11
B40_1	Hoxb1	33.0067	0	ESC	A	nogdf11	12.703	12.711	1.00556	ESC_nogdf11
B41_1	Hoxb1	29.8633	1	ESC	A	nogdf11	9.367	12.711	10.1542	ESC_nogdf11
B41_1	Hoxb1	29.8633	1	ESC	A	nogdf11	9.367	12.711	10.1542	ESC_nogdf11
B43_1	Hoxb1	22.61	3	ESC	A	nogdf11	1.71	12.711	2049.42	ESC_nogdf11
B43_1	Hoxb1	22.61	3	ESC	A	nogdf11	1.71	12.711	2049.42	ESC_nogdf11
B45_1	Hoxb1	22.1733	5	ESC	A	nogdf11	1.523	12.711	2333.05	ESC_nogdf11
B45_1	Hoxb1	22.1733	5	ESC	A	nogdf11	1.523	12.711	2333.05	ESC_nogdf11
B47_1	Hoxb1	21.8133	7	ESC	A	nogdf11	0.597	12.711	4432.79	ESC_nogdf11
B47_1	Hoxb1	21.8133	7	ESC	A	nogdf11	0.597	12.711	4432.79	ESC_nogdf11
B47_1_gdf11	Hoxb1	22.7667	7	ESC	A	gdf11	1.44	12.711	2471.21	ESC_gdf11
B47_1_gdf11	Hoxb1	22.7667	7	ESC	A	gdf11	1.44	12.711	2471.21	ESC_gdf11
WT0_1	Hoxb1	33.75	0	iPSC	A	nogdf11	13.313	13.1623	0.900834	iPSC_nogdf11
WT0_1	Hoxb1	33.75	0	iPSC	A	nogdf11	13.313	13.1623	0.900834	iPSC_nogdf11
WT1_1	Hoxb1	30.8633	1	iPSC	A	nogdf11	9.983	13.1623	9.05888	iPSC_nogdf11
WT1_1	Hoxb1	30.8633	1	iPSC	A	nogdf11	9.983	13.1623	9.05888	iPSC_nogdf11
WT3_1	Hoxb1	21.7733	3	iPSC	A	nogdf11	0.683	13.1623	5710.23	iPSC_nogdf11
WT3_1	Hoxb1	21.7733	3	iPSC	A	nogdf11	0.683	13.1623	5710.23	iPSC_nogdf11
WT5_1	Hoxb1	22.03	5	iPSC	A	nogdf11	1.82	13.1623	2596.47	iPSC_nogdf11
WT5_1	Hoxb1	22.03	5	iPSC	A	nogdf11	1.82	13.1623	2596.47	iPSC_nogdf11
WT7_1	Hoxb1	21.7233	7	iPSC	A	nogdf11	1.037	13.1623	4467.75	iPSC_nogdf11
WT7_1	Hoxb1	21.7233	7	iPSC	A	nogdf11	1.037	13.1623	4467.75	iPSC_nogdf11
WT7_1_gdf11	Hoxb1	22.9467	7	iPSC	A	gdf11	2.253	13.1623	1923.25	iPSC_gdf11
WT7_1_gdf11	Hoxb1	22.9467	7	iPSC	A	gdf11	2.253	13.1623	1923.25	iPSC_gdf11
B40_2	Hoxb1	34.66	0	ESC	B	nogdf11	12.713	12.711	0.998615	ESC_nogdf11
B40_2	Hoxb1	34.66	0	ESC	B	nogdf11	12.713	12.711	0.998615	ESC_nogdf11
B41_2	Hoxb1	29.7767	1	ESC	B	nogdf11	9.107	12.711	12.1594	ESC_nogdf11
B41_2	Hoxb1	29.7767	1	ESC	B	nogdf11	9.107	12.711	12.1594	ESC_nogdf11
B43_2	Hoxb1	22.53	3	ESC	B	nogdf11	1.45	12.711	2454.14	ESC_nogdf11
B43_2	Hoxb1	22.53	3	ESC	B	nogdf11	1.45	12.711	2454.14	ESC_nogdf11
WT0_2	Hoxb1	33.5767	0	iPSC	B	nogdf11	13.117	13.1623	1.03192	iPSC_nogdf11
WT0_2	Hoxb1	33.5767	0	iPSC	B	nogdf11	13.117	13.1623	1.03192	iPSC_nogdf11
WT1_2	Hoxb1	30.0667	1	iPSC	B	nogdf11	9.457	13.1623	13.0442	iPSC_nogdf11
WT1_2	Hoxb1	30.0667	1	iPSC	B	nogdf11	9.457	13.1623	13.0442	iPSC_nogdf11
WT3_2	Hoxb1	21.7833	3	iPSC	B	nogdf11	0.84	13.1623	5121.44	iPSC_nogdf11
WT3_2	Hoxb1	21.7833	3	iPSC	B	nogdf11	0.84	13.1623	5121.44	iPSC_nogdf11
WT5_2	Hoxb1	22.04	5	iPSC	B	nogdf11	1.65	13.1623	2921.18	iPSC_nogdf11
WT5_2	Hoxb1	22.04	5	iPSC	B	nogdf11	1.65	13.1623	2921.18	iPSC_nogdf11
WT7_2	Hoxb1	21.6	7	iPSC	B	nogdf11	1.02	13.1623	4520.71	iPSC_nogdf11
WT7_2	Hoxb1	21.6	7	iPSC	B	nogdf11	1.02	13.1623	4520.71	iPSC_nogdf11
WT7_2_gdf11	Hoxb1	23.1933	7	iPSC	B	gdf11	2.207	13.1623	1985.56	iPSC_gdf11
WT7_2_gdf11	Hoxb1	23.1933	7	iPSC	B	gdf11	2.207	13.1623	1985.56	iPSC_gdf11
B40_3	Hoxb1	33.2067	0	ESC	C	nogdf11	12.717	12.711	0.99585	ESC_nogdf11
B40_3	Hoxb1	33.2067	0	ESC	C	nogdf11	12.717	12.711	0.99585	ESC_nogdf11
B41_3	Hoxb1	29.8133	1	ESC	C	nogdf11	9.733	12.711	7.87893	ESC_nogdf11
B41_3	Hoxb1	29.8133	1	ESC	C	nogdf11	9.733	12.711	7.87893	ESC_nogdf11
B43_3	Hoxb1	22.5367	3	ESC	C	nogdf11	1.683	12.711	2088.14	ESC_nogdf11
B43_3	Hoxb1	22.5367	3	ESC	C	nogdf11	1.683	12.711	2088.14	ESC_nogdf11
B45_3	Hoxb1	21.7467	5	ESC	C	nogdf11	1.48	12.711	2403.63	ESC_nogdf11
B45_3	Hoxb1	21.7467	5	ESC	C	nogdf11	1.48	12.711	2403.63	ESC_nogdf11
B47_3	Hoxb1	21.97	7	ESC	C	nogdf11	0.76	12.711	3959.22	ESC_nogdf11
B47_3	Hoxb1	21.97	7	ESC	C	nogdf11	0.76	12.711	3959.22	ESC_nogdf11
B47_3_gdf11	Hoxb1	22.7933	7	ESC	C	gdf11	1.623	12.711	2176.81	ESC_gdf11
B47_3_gdf11	Hoxb1	22.7933	7	ESC	C	gdf11	1.623	12.711	2176.81	ESC_gdf11
WT0_3	Hoxb1	33.3333	0	iPSC	C	nogdf11	13.057	13.1623	1.07574	iPSC_nogdf11
WT0_3	Hoxb1	33.3333	0	iPSC	C	nogdf11	13.057	13.1623	1.07574	iPSC_nogdf11
WT1_3	Hoxb1	30.2967	1	iPSC	C	nogdf11	10.117	13.1623	8.25537	iPSC_nogdf11
WT1_3	Hoxb1	30.2967	1	iPSC	C	nogdf11	10.117	13.1623	8.25537	iPSC_nogdf11
WT3_3	Hoxb1	21.86	3	iPSC	C	nogdf11	0.86	13.1623	5050.93	iPSC_nogdf11
WT3_3	Hoxb1	21.86	3	iPSC	C	nogdf11	0.86	13.1623	5050.93	iPSC_nogdf11
WT5_3	Hoxb1	22.0467	5	iPSC	C	nogdf11	1.833	13.1623	2573.17	iPSC_nogdf11
WT5_3	Hoxb1	22.0467	5	iPSC	C	nogdf11	1.833	13.1623	2573.17	iPSC_nogdf11
WT7_3	Hoxb1	21.74	7	iPSC	C	nogdf11	0.893	13.1623	4936.71	iPSC_nogdf11
WT7_3	Hoxb1	21.74	7	iPSC	C	nogdf11	0.893	13.1623	4936.71	iPSC_nogdf11
WT7_3_gdf11	Hoxb1	24.5533	7	iPSC	C	gdf11	2.567	13.1623	1547.08	iPSC_gdf11
WT7_3_gdf11	Hoxb1	24.5533	7	iPSC	C	gdf11	2.567	13.1623	1547.08	iPSC_gdf11
B40_1	Hoxb8	34.51	0	ESC	A	gdf11	14.207	14.0547	0.899794	ESC_gdf11
B40_1	Hoxb8	34.51	0	ESC	A	gdf11	14.207	14.0547	0.899794	ESC_gdf11
B41_1	Hoxb8	34.55	1	ESC	A	gdf11	14.053	14.0547	1.00116	ESC_gdf11
B41_1	Hoxb8	34.55	1	ESC	A	gdf11	14.053	14.0547	1.00116	ESC_gdf11
B43_1	Hoxb8	27.26	3	ESC	A	gdf11	6.36	14.0547	207.169	ESC_gdf11
B43_1	Hoxb8	27.26	3	ESC	A	gdf11	6.36	14.0547	207.169	ESC_gdf11
B45_1	Hoxb8	25.6833	5	ESC	A	gdf11	5.033	14.0547	519.747	ESC_gdf11
B45_1	Hoxb8	25.6833	5	ESC	A	gdf11	5.033	14.0547	519.747	ESC_gdf11
WT0_1	Hoxb8	35.49	0	iPSC	A	gdf11	15.053	15.2953	1.1829	iPSC_gdf11
WT0_1	Hoxb8	35.49	0	iPSC	A	gdf11	15.053	15.2953	1.1829	iPSC_gdf11
WT1_1	Hoxb8	36.79	1	iPSC	A	gdf11	15.91	15.2953	0.653081	iPSC_gdf11
WT1_1	Hoxb8	36.79	1	iPSC	A	gdf11	15.91	15.2953	0.653081	iPSC_gdf11
WT3_1	Hoxb8	27.09	3	iPSC	A	gdf11	6	15.2953	628.31	iPSC_gdf11
WT3_1	Hoxb8	27.09	3	iPSC	A	gdf11	6	15.2953	628.31	iPSC_gdf11
WT5_1	Hoxb8	25.5167	5	iPSC	A	gdf11	5.307	15.2953	1015.75	iPSC_gdf11
WT5_1	Hoxb8	25.5167	5	iPSC	A	gdf11	5.307	15.2953	1015.75	iPSC_gdf11
B40_2	Hoxb8	35.7467	0	ESC	B	gdf11	13.8	14.0547	1.19306	ESC_gdf11
B40_2	Hoxb8	35.7467	0	ESC	B	gdf11	13.8	14.0547	1.19306	ESC_gdf11
B41_2	Hoxb8	34.0133	1	ESC	B	gdf11	13.343	14.0547	1.63769	ESC_gdf11
B41_2	Hoxb8	34.0133	1	ESC	B	gdf11	13.343	14.0547	1.63769	ESC_gdf11
B43_2	Hoxb8	27.7067	3	ESC	B	gdf11	6.627	14.0547	172.167	ESC_gdf11
B43_2	Hoxb8	27.7067	3	ESC	B	gdf11	6.627	14.0547	172.167	ESC_gdf11
WT0_2	Hoxb8	35.9	0	iPSC	B	gdf11	15.44	15.2953	0.904588	iPSC_gdf11
WT0_2	Hoxb8	35.9	0	iPSC	B	gdf11	15.44	15.2953	0.904588	iPSC_gdf11
WT1_2	Hoxb8	34.9667	1	iPSC	B	gdf11	14.357	15.2953	1.91631	iPSC_gdf11
WT1_2	Hoxb8	34.9667	1	iPSC	B	gdf11	14.357	15.2953	1.91631	iPSC_gdf11
WT3_2	Hoxb8	27.18	3	iPSC	B	gdf11	6.237	15.2953	533.126	iPSC_gdf11
WT3_2	Hoxb8	27.18	3	iPSC	B	gdf11	6.237	15.2953	533.126	iPSC_gdf11
WT5_2	Hoxb8	25.4167	5	iPSC	B	gdf11	5.027	15.2953	1233.32	iPSC_gdf11
WT5_2	Hoxb8	25.4167	5	iPSC	B	gdf11	5.027	15.2953	1233.32	iPSC_gdf11
B40_3	Hoxb8	34.6467	0	ESC	C	gdf11	14.157	14.0547	0.931525	ESC_gdf11
B40_3	Hoxb8	34.6467	0	ESC	C	gdf11	14.157	14.0547	0.931525	ESC_gdf11
B41_3	Hoxb8	33.4167	1	ESC	C	gdf11	13.337	14.0547	1.64452	ESC_gdf11
B41_3	Hoxb8	33.4167	1	ESC	C	gdf11	13.337	14.0547	1.64452	ESC_gdf11
B43_3	Hoxb8	27.4767	3	ESC	C	gdf11	6.623	14.0547	172.645	ESC_gdf11
B43_3	Hoxb8	27.4767	3	ESC	C	gdf11	6.623	14.0547	172.645	ESC_gdf11
B45_3	Hoxb8	25.6333	5	ESC	C	gdf11	5.367	14.0547	412.333	ESC_gdf11
B45_3	Hoxb8	25.6333	5	ESC	C	gdf11	5.367	14.0547	412.333	ESC_gdf11
WT0_3	Hoxb8	35.67	0	iPSC	C	gdf11	15.393	15.2953	0.934543	iPSC_gdf11
WT0_3	Hoxb8	35.67	0	iPSC	C	gdf11	15.393	15.2953	0.934543	iPSC_gdf11
WT1_3	Hoxb8	34.8733	1	iPSC	C	gdf11	14.693	15.2953	1.51817	iPSC_gdf11
WT1_3	Hoxb8	34.8733	1	iPSC	C	gdf11	14.693	15.2953	1.51817	iPSC_gdf11
WT3_3	Hoxb8	27.0967	3	iPSC	C	gdf11	6.097	15.2953	587.455	iPSC_gdf11
WT3_3	Hoxb8	27.0967	3	iPSC	C	gdf11	6.097	15.2953	587.455	iPSC_gdf11
WT5_3	Hoxb8	25.45	5	iPSC	C	gdf11	5.237	15.2953	1066.25	iPSC_gdf11
WT5_3	Hoxb8	25.45	5	iPSC	C	gdf11	5.237	15.2953	1066.25	iPSC_gdf11
B40_1	Hoxb8	34.51	0	ESC	A	nogdf11	14.207	14.0547	0.899794	ESC_nogdf11
B40_1	Hoxb8	34.51	0	ESC	A	nogdf11	14.207	14.0547	0.899794	ESC_nogdf11
B41_1	Hoxb8	34.55	1	ESC	A	nogdf11	14.053	14.0547	1.00116	ESC_nogdf11
B41_1	Hoxb8	34.55	1	ESC	A	nogdf11	14.053	14.0547	1.00116	ESC_nogdf11
B43_1	Hoxb8	27.26	3	ESC	A	nogdf11	6.36	14.0547	207.169	ESC_nogdf11
B43_1	Hoxb8	27.26	3	ESC	A	nogdf11	6.36	14.0547	207.169	ESC_nogdf11
B45_1	Hoxb8	25.6833	5	ESC	A	nogdf11	5.033	14.0547	519.747	ESC_nogdf11
B45_1	Hoxb8	25.6833	5	ESC	A	nogdf11	5.033	14.0547	519.747	ESC_nogdf11
B47_1	Hoxb8	25.2333	7	ESC	A	nogdf11	4.017	14.0547	1051.09	ESC_nogdf11
B47_1	Hoxb8	25.2333	7	ESC	A	nogdf11	4.017	14.0547	1051.09	ESC_nogdf11
B47_1_gdf11	Hoxb8	25.79	7	ESC	A	gdf11	4.463	14.0547	771.577	ESC_gdf11
B47_1_gdf11	Hoxb8	25.79	7	ESC	A	gdf11	4.463	14.0547	771.577	ESC_gdf11
WT0_1	Hoxb8	35.49	0	iPSC	A	nogdf11	15.053	15.2953	1.1829	iPSC_nogdf11
WT0_1	Hoxb8	35.49	0	iPSC	A	nogdf11	15.053	15.2953	1.1829	iPSC_nogdf11
WT1_1	Hoxb8	36.79	1	iPSC	A	nogdf11	15.91	15.2953	0.653081	iPSC_nogdf11
WT1_1	Hoxb8	36.79	1	iPSC	A	nogdf11	15.91	15.2953	0.653081	iPSC_nogdf11
WT3_1	Hoxb8	27.09	3	iPSC	A	nogdf11	6	15.2953	628.31	iPSC_nogdf11
WT3_1	Hoxb8	27.09	3	iPSC	A	nogdf11	6	15.2953	628.31	iPSC_nogdf11
WT5_1	Hoxb8	25.5167	5	iPSC	A	nogdf11	5.307	15.2953	1015.75	iPSC_nogdf11
WT5_1	Hoxb8	25.5167	5	iPSC	A	nogdf11	5.307	15.2953	1015.75	iPSC_nogdf11
WT7_1	Hoxb8	24.6833	7	iPSC	A	nogdf11	3.997	15.2953	2518.47	iPSC_nogdf11
WT7_1	Hoxb8	24.6833	7	iPSC	A	nogdf11	3.997	15.2953	2518.47	iPSC_nogdf11
WT7_1_gdf11	Hoxb8	25.7333	7	iPSC	A	gdf11	5.04	15.2953	1222.26	iPSC_gdf11
WT7_1_gdf11	Hoxb8	25.7333	7	iPSC	A	gdf11	5.04	15.2953	1222.26	iPSC_gdf11
B40_2	Hoxb8	35.7467	0	ESC	B	nogdf11	13.8	14.0547	1.19306	ESC_nogdf11
B40_2	Hoxb8	35.7467	0	ESC	B	nogdf11	13.8	14.0547	1.19306	ESC_nogdf11
B41_2	Hoxb8	34.0133	1	ESC	B	nogdf11	13.343	14.0547	1.63769	ESC_nogdf11
B41_2	Hoxb8	34.0133	1	ESC	B	nogdf11	13.343	14.0547	1.63769	ESC_nogdf11
B43_2	Hoxb8	27.7067	3	ESC	B	nogdf11	6.627	14.0547	172.167	ESC_nogdf11
B43_2	Hoxb8	27.7067	3	ESC	B	nogdf11	6.627	14.0547	172.167	ESC_nogdf11
WT0_2	Hoxb8	35.9	0	iPSC	B	nogdf11	15.44	15.2953	0.904588	iPSC_nogdf11
WT0_2	Hoxb8	35.9	0	iPSC	B	nogdf11	15.44	15.2953	0.904588	iPSC_nogdf11
WT1_2	Hoxb8	34.9667	1	iPSC	B	nogdf11	14.357	15.2953	1.91631	iPSC_nogdf11
WT1_2	Hoxb8	34.9667	1	iPSC	B	nogdf11	14.357	15.2953	1.91631	iPSC_nogdf11
WT3_2	Hoxb8	27.18	3	iPSC	B	nogdf11	6.237	15.2953	533.126	iPSC_nogdf11
WT3_2	Hoxb8	27.18	3	iPSC	B	nogdf11	6.237	15.2953	533.126	iPSC_nogdf11
WT5_2	Hoxb8	25.4167	5	iPSC	B	nogdf11	5.027	15.2953	1233.32	iPSC_nogdf11
WT5_2	Hoxb8	25.4167	5	iPSC	B	nogdf11	5.027	15.2953	1233.32	iPSC_nogdf11
WT7_2	Hoxb8	24.4067	7	iPSC	B	nogdf11	3.827	15.2953	2833.43	iPSC_nogdf11
WT7_2	Hoxb8	24.4067	7	iPSC	B	nogdf11	3.827	15.2953	2833.43	iPSC_nogdf11
WT7_2_gdf11	Hoxb8	25.5933	7	iPSC	B	gdf11	4.607	15.2953	1650.09	iPSC_gdf11
WT7_2_gdf11	Hoxb8	25.5933	7	iPSC	B	gdf11	4.607	15.2953	1650.09	iPSC_gdf11
B40_3	Hoxb8	34.6467	0	ESC	C	nogdf11	14.157	14.0547	0.931525	ESC_nogdf11
B40_3	Hoxb8	34.6467	0	ESC	C	nogdf11	14.157	14.0547	0.931525	ESC_nogdf11
B41_3	Hoxb8	33.4167	1	ESC	C	nogdf11	13.337	14.0547	1.64452	ESC_nogdf11
B41_3	Hoxb8	33.4167	1	ESC	C	nogdf11	13.337	14.0547	1.64452	ESC_nogdf11
B43_3	Hoxb8	27.4767	3	ESC	C	nogdf11	6.623	14.0547	172.645	ESC_nogdf11
B43_3	Hoxb8	27.4767	3	ESC	C	nogdf11	6.623	14.0547	172.645	ESC_nogdf11
B45_3	Hoxb8	25.6333	5	ESC	C	nogdf11	5.367	14.0547	412.333	ESC_nogdf11
B45_3	Hoxb8	25.6333	5	ESC	C	nogdf11	5.367	14.0547	412.333	ESC_nogdf11
B47_3	Hoxb8	25.1467	7	ESC	C	nogdf11	3.937	14.0547	1111.02	ESC_nogdf11
B47_3	Hoxb8	25.1467	7	ESC	C	nogdf11	3.937	14.0547	1111.02	ESC_nogdf11
B47_3_gdf11	Hoxb8	25.8267	7	ESC	C	gdf11	4.657	14.0547	674.496	ESC_gdf11
B47_3_gdf11	Hoxb8	25.8267	7	ESC	C	gdf11	4.657	14.0547	674.496	ESC_gdf11
WT0_3	Hoxb8	35.67	0	iPSC	C	nogdf11	15.393	15.2953	0.934543	iPSC_nogdf11
WT0_3	Hoxb8	35.67	0	iPSC	C	nogdf11	15.393	15.2953	0.934543	iPSC_nogdf11
WT1_3	Hoxb8	34.8733	1	iPSC	C	nogdf11	14.693	15.2953	1.51817	iPSC_nogdf11
WT1_3	Hoxb8	34.8733	1	iPSC	C	nogdf11	14.693	15.2953	1.51817	iPSC_nogdf11
WT3_3	Hoxb8	27.0967	3	iPSC	C	nogdf11	6.097	15.2953	587.455	iPSC_nogdf11
WT3_3	Hoxb8	27.0967	3	iPSC	C	nogdf11	6.097	15.2953	587.455	iPSC_nogdf11
WT5_3	Hoxb8	25.45	5	iPSC	C	nogdf11	5.237	15.2953	1066.25	iPSC_nogdf11
WT5_3	Hoxb8	25.45	5	iPSC	C	nogdf11	5.237	15.2953	1066.25	iPSC_nogdf11
WT7_3	Hoxb8	24.61	7	iPSC	C	nogdf11	3.763	15.2953	2961.95	iPSC_nogdf11
WT7_3	Hoxb8	24.61	7	iPSC	C	nogdf11	3.763	15.2953	2961.95	iPSC_nogdf11
WT7_3_gdf11	Hoxb8	26.2333	7	iPSC	C	gdf11	4.247	15.2953	2117.77	iPSC_gdf11
WT7_3_gdf11	Hoxb8	26.2333	7	iPSC	C	gdf11	4.247	15.2953	2117.77	iPSC_gdf11
B40_1	Hoxc8	33.67	0	ESC	A	gdf11	13.367	13.1513	0.861148	ESC_gdf11
B40_1	Hoxc8	33.67	0	ESC	A	gdf11	13.367	13.1513	0.861148	ESC_gdf11
B41_1	Hoxc8	34.1767	1	ESC	A	gdf11	13.68	13.1513	0.693195	ESC_gdf11
B41_1	Hoxc8	34.1767	1	ESC	A	gdf11	13.68	13.1513	0.693195	ESC_gdf11
B43_1	Hoxc8	27.63	3	ESC	A	gdf11	6.73	13.1513	85.7065	ESC_gdf11
B43_1	Hoxc8	27.63	3	ESC	A	gdf11	6.73	13.1513	85.7065	ESC_gdf11
B45_1	Hoxc8	25.9133	5	ESC	A	gdf11	5.263	13.1513	236.933	ESC_gdf11
B45_1	Hoxc8	25.9133	5	ESC	A	gdf11	5.263	13.1513	236.933	ESC_gdf11
WT0_1	Hoxc8	36.1233	0	iPSC	A	gdf11	15.687	15.688	1.00069	iPSC_gdf11
WT0_1	Hoxc8	36.1233	0	iPSC	A	gdf11	15.687	15.688	1.00069	iPSC_gdf11
WT1_1	Hoxc8	35.7733	1	iPSC	A	gdf11	14.893	15.688	1.73508	iPSC_gdf11
WT1_1	Hoxc8	35.7733	1	iPSC	A	gdf11	14.893	15.688	1.73508	iPSC_gdf11
WT3_1	Hoxc8	27.5133	3	iPSC	A	gdf11	6.423	15.688	615.238	iPSC_gdf11
WT3_1	Hoxc8	27.5133	3	iPSC	A	gdf11	6.423	15.688	615.238	iPSC_gdf11
WT5_1	Hoxc8	25.84	5	iPSC	A	gdf11	5.63	15.688	1066.01	iPSC_gdf11
WT5_1	Hoxc8	25.84	5	iPSC	A	gdf11	5.63	15.688	1066.01	iPSC_gdf11
B40_2	Hoxc8	34.6767	0	ESC	B	gdf11	12.73	13.1513	1.33916	ESC_gdf11
B40_2	Hoxc8	34.6767	0	ESC	B	gdf11	12.73	13.1513	1.33916	ESC_gdf11
B41_2	Hoxc8	33.7333	1	ESC	B	gdf11	13.063	13.1513	1.06314	ESC_gdf11
B41_2	Hoxc8	33.7333	1	ESC	B	gdf11	13.063	13.1513	1.06314	ESC_gdf11
B43_2	Hoxc8	27.8567	3	ESC	B	gdf11	6.777	13.1513	82.9594	ESC_gdf11
B43_2	Hoxc8	27.8567	3	ESC	B	gdf11	6.777	13.1513	82.9594	ESC_gdf11
WT0_2	Hoxc8	36.6067	0	iPSC	B	gdf11	16.147	15.688	0.72749	iPSC_gdf11
WT0_2	Hoxc8	36.6067	0	iPSC	B	gdf11	16.147	15.688	0.72749	iPSC_gdf11
WT1_2	Hoxc8	35.6	1	iPSC	B	gdf11	14.99	15.688	1.62225	iPSC_gdf11
WT1_2	Hoxc8	35.6	1	iPSC	B	gdf11	14.99	15.688	1.62225	iPSC_gdf11
WT3_2	Hoxc8	27.6667	3	iPSC	B	gdf11	6.723	15.688	499.728	iPSC_gdf11
WT3_2	Hoxc8	27.6667	3	iPSC	B	gdf11	6.723	15.688	499.728	iPSC_gdf11
WT5_2	Hoxc8	25.91	5	iPSC	B	gdf11	5.52	15.688	1150.46	iPSC_gdf11
WT5_2	Hoxc8	25.91	5	iPSC	B	gdf11	5.52	15.688	1150.46	iPSC_gdf11
B40_3	Hoxc8	33.8467	0	ESC	C	gdf11	13.357	13.1513	0.867138	ESC_gdf11
B40_3	Hoxc8	33.8467	0	ESC	C	gdf11	13.357	13.1513	0.867138	ESC_gdf11
B41_3	Hoxc8	33.5367	1	ESC	C	gdf11	13.457	13.1513	0.809068	ESC_gdf11
B41_3	Hoxc8	33.5367	1	ESC	C	gdf11	13.457	13.1513	0.809068	ESC_gdf11
B43_3	Hoxc8	28.03	3	ESC	C	gdf11	7.177	13.1513	62.8715	ESC_gdf11
B43_3	Hoxc8	28.03	3	ESC	C	gdf11	7.177	13.1513	62.8715	ESC_gdf11
B45_3	Hoxc8	24.95	5	ESC	C	gdf11	4.683	13.1513	354.179	ESC_gdf11
B45_3	Hoxc8	24.95	5	ESC	C	gdf11	4.683	13.1513	354.179	ESC_gdf11
WT0_3	Hoxc8	35.5067	0	iPSC	C	gdf11	15.23	15.688	1.37364	iPSC_gdf11
WT0_3	Hoxc8	35.5067	0	iPSC	C	gdf11	15.23	15.688	1.37364	iPSC_gdf11
WT1_3	Hoxc8	35.5567	1	iPSC	C	gdf11	15.377	15.688	1.24057	iPSC_gdf11
WT1_3	Hoxc8	35.5567	1	iPSC	C	gdf11	15.377	15.688	1.24057	iPSC_gdf11
WT3_3	Hoxc8	27.9367	3	iPSC	C	gdf11	6.937	15.688	430.837	iPSC_gdf11
WT3_3	Hoxc8	27.9367	3	iPSC	C	gdf11	6.937	15.688	430.837	iPSC_gdf11
WT5_3	Hoxc8	25.6333	5	iPSC	C	gdf11	5.42	15.688	1233.04	iPSC_gdf11
WT5_3	Hoxc8	25.6333	5	iPSC	C	gdf11	5.42	15.688	1233.04	iPSC_gdf11
B40_1	Hoxc8	33.67	0	ESC	A	nogdf11	13.367	13.1513	0.861148	ESC_nogdf11
B40_1	Hoxc8	33.67	0	ESC	A	nogdf11	13.367	13.1513	0.861148	ESC_nogdf11
B41_1	Hoxc8	34.1767	1	ESC	A	nogdf11	13.68	13.1513	0.693195	ESC_nogdf11
B41_1	Hoxc8	34.1767	1	ESC	A	nogdf11	13.68	13.1513	0.693195	ESC_nogdf11
B43_1	Hoxc8	27.63	3	ESC	A	nogdf11	6.73	13.1513	85.7065	ESC_nogdf11
B43_1	Hoxc8	27.63	3	ESC	A	nogdf11	6.73	13.1513	85.7065	ESC_nogdf11
B45_1	Hoxc8	25.9133	5	ESC	A	nogdf11	5.263	13.1513	236.933	ESC_nogdf11
B45_1	Hoxc8	25.9133	5	ESC	A	nogdf11	5.263	13.1513	236.933	ESC_nogdf11
B47_1	Hoxc8	25.0767	7	ESC	A	nogdf11	3.86	13.1513	626.571	ESC_nogdf11
B47_1	Hoxc8	25.0767	7	ESC	A	nogdf11	3.86	13.1513	626.571	ESC_nogdf11
B47_1_gdf11	Hoxc8	24.0233	7	ESC	A	gdf11	2.697	13.1513	1403.03	ESC_gdf11
B47_1_gdf11	Hoxc8	24.0233	7	ESC	A	gdf11	2.697	13.1513	1403.03	ESC_gdf11
WT0_1	Hoxc8	36.1233	0	iPSC	A	nogdf11	15.687	15.688	1.00069	iPSC_nogdf11
WT0_1	Hoxc8	36.1233	0	iPSC	A	nogdf11	15.687	15.688	1.00069	iPSC_nogdf11
WT1_1	Hoxc8	35.7733	1	iPSC	A	nogdf11	14.893	15.688	1.73508	iPSC_nogdf11
WT1_1	Hoxc8	35.7733	1	iPSC	A	nogdf11	14.893	15.688	1.73508	iPSC_nogdf11
WT3_1	Hoxc8	27.5133	3	iPSC	A	nogdf11	6.423	15.688	615.238	iPSC_nogdf11
WT3_1	Hoxc8	27.5133	3	iPSC	A	nogdf11	6.423	15.688	615.238	iPSC_nogdf11
WT5_1	Hoxc8	25.84	5	iPSC	A	nogdf11	5.63	15.688	1066.01	iPSC_nogdf11
WT5_1	Hoxc8	25.84	5	iPSC	A	nogdf11	5.63	15.688	1066.01	iPSC_nogdf11
WT7_1	Hoxc8	24.86	7	iPSC	A	nogdf11	4.173	15.688	2926.58	iPSC_nogdf11
WT7_1	Hoxc8	24.86	7	iPSC	A	nogdf11	4.173	15.688	2926.58	iPSC_nogdf11
WT7_1_gdf11	Hoxc8	24.1	7	iPSC	A	gdf11	3.407	15.688	4976.79	iPSC_gdf11
WT7_1_gdf11	Hoxc8	24.1	7	iPSC	A	gdf11	3.407	15.688	4976.79	iPSC_gdf11
B40_2	Hoxc8	34.6767	0	ESC	B	nogdf11	12.73	13.1513	1.33916	ESC_nogdf11
B40_2	Hoxc8	34.6767	0	ESC	B	nogdf11	12.73	13.1513	1.33916	ESC_nogdf11
B41_2	Hoxc8	33.7333	1	ESC	B	nogdf11	13.063	13.1513	1.06314	ESC_nogdf11
B41_2	Hoxc8	33.7333	1	ESC	B	nogdf11	13.063	13.1513	1.06314	ESC_nogdf11
B43_2	Hoxc8	27.8567	3	ESC	B	nogdf11	6.777	13.1513	82.9594	ESC_nogdf11
B43_2	Hoxc8	27.8567	3	ESC	B	nogdf11	6.777	13.1513	82.9594	ESC_nogdf11
WT0_2	Hoxc8	36.6067	0	iPSC	B	nogdf11	16.147	15.688	0.72749	iPSC_nogdf11
WT0_2	Hoxc8	36.6067	0	iPSC	B	nogdf11	16.147	15.688	0.72749	iPSC_nogdf11
WT1_2	Hoxc8	35.6	1	iPSC	B	nogdf11	14.99	15.688	1.62225	iPSC_nogdf11
WT1_2	Hoxc8	35.6	1	iPSC	B	nogdf11	14.99	15.688	1.62225	iPSC_nogdf11
WT3_2	Hoxc8	27.6667	3	iPSC	B	nogdf11	6.723	15.688	499.728	iPSC_nogdf11
WT3_2	Hoxc8	27.6667	3	iPSC	B	nogdf11	6.723	15.688	499.728	iPSC_nogdf11
WT5_2	Hoxc8	25.91	5	iPSC	B	nogdf11	5.52	15.688	1150.46	iPSC_nogdf11
WT5_2	Hoxc8	25.91	5	iPSC	B	nogdf11	5.52	15.688	1150.46	iPSC_nogdf11
WT7_2	Hoxc8	24.8133	7	iPSC	B	nogdf11	4.233	15.688	2807.36	iPSC_nogdf11
WT7_2	Hoxc8	24.8133	7	iPSC	B	nogdf11	4.233	15.688	2807.36	iPSC_nogdf11
WT7_2_gdf11	Hoxc8	23.96	7	iPSC	B	gdf11	2.973	15.688	6723.52	iPSC_gdf11
WT7_2_gdf11	Hoxc8	23.96	7	iPSC	B	gdf11	2.973	15.688	6723.52	iPSC_gdf11
B40_3	Hoxc8	33.8467	0	ESC	C	nogdf11	13.357	13.1513	0.867138	ESC_nogdf11
B40_3	Hoxc8	33.8467	0	ESC	C	nogdf11	13.357	13.1513	0.867138	ESC_nogdf11
B41_3	Hoxc8	33.5367	1	ESC	C	nogdf11	13.457	13.1513	0.809068	ESC_nogdf11
B41_3	Hoxc8	33.5367	1	ESC	C	nogdf11	13.457	13.1513	0.809068	ESC_nogdf11
B43_3	Hoxc8	28.03	3	ESC	C	nogdf11	7.177	13.1513	62.8715	ESC_nogdf11
B43_3	Hoxc8	28.03	3	ESC	C	nogdf11	7.177	13.1513	62.8715	ESC_nogdf11
B45_3	Hoxc8	24.95	5	ESC	C	nogdf11	4.683	13.1513	354.179	ESC_nogdf11
B45_3	Hoxc8	24.95	5	ESC	C	nogdf11	4.683	13.1513	354.179	ESC_nogdf11
B47_3	Hoxc8	25.22	7	ESC	C	nogdf11	4.01	13.1513	564.697	ESC_nogdf11
B47_3	Hoxc8	25.22	7	ESC	C	nogdf11	4.01	13.1513	564.697	ESC_nogdf11
B47_3_gdf11	Hoxc8	23.82	7	ESC	C	gdf11	2.65	13.1513	1449.49	ESC_gdf11
B47_3_gdf11	Hoxc8	23.82	7	ESC	C	gdf11	2.65	13.1513	1449.49	ESC_gdf11
WT0_3	Hoxc8	35.5067	0	iPSC	C	nogdf11	15.23	15.688	1.37364	iPSC_nogdf11
WT0_3	Hoxc8	35.5067	0	iPSC	C	nogdf11	15.23	15.688	1.37364	iPSC_nogdf11
WT1_3	Hoxc8	35.5567	1	iPSC	C	nogdf11	15.377	15.688	1.24057	iPSC_nogdf11
WT1_3	Hoxc8	35.5567	1	iPSC	C	nogdf11	15.377	15.688	1.24057	iPSC_nogdf11
WT3_3	Hoxc8	27.9367	3	iPSC	C	nogdf11	6.937	15.688	430.837	iPSC_nogdf11
WT3_3	Hoxc8	27.9367	3	iPSC	C	nogdf11	6.937	15.688	430.837	iPSC_nogdf11
WT5_3	Hoxc8	25.6333	5	iPSC	C	nogdf11	5.42	15.688	1233.04	iPSC_nogdf11
WT5_3	Hoxc8	25.6333	5	iPSC	C	nogdf11	5.42	15.688	1233.04	iPSC_nogdf11
WT7_3	Hoxc8	25.1833	7	iPSC	C	nogdf11	4.337	15.688	2612.11	iPSC_nogdf11
WT7_3	Hoxc8	25.1833	7	iPSC	C	nogdf11	4.337	15.688	2612.11	iPSC_nogdf11
WT7_3_gdf11	Hoxc8	25.2567	7	iPSC	C	gdf11	3.27	15.688	5472.56	iPSC_gdf11
WT7_3_gdf11	Hoxc8	25.2567	7	iPSC	C	gdf11	3.27	15.688	5472.56	iPSC_gdf11
B40_1	Hoxc9	30.8933	0	ESC	A	gdf11	10.59	10.758	1.1235	ESC_gdf11
B40_1	Hoxc9	30.8933	0	ESC	A	gdf11	10.59	10.758	1.1235	ESC_gdf11
B41_1	Hoxc9	31.35	1	ESC	A	gdf11	10.853	10.758	0.936272	ESC_gdf11
B41_1	Hoxc9	31.35	1	ESC	A	gdf11	10.853	10.758	0.936272	ESC_gdf11
B43_1	Hoxc9	26.5433	3	ESC	A	gdf11	5.643	10.758	34.6552	ESC_gdf11
B43_1	Hoxc9	26.5433	3	ESC	A	gdf11	5.643	10.758	34.6552	ESC_gdf11
B45_1	Hoxc9	24.0933	5	ESC	A	gdf11	3.443	10.758	159.233	ESC_gdf11
B45_1	Hoxc9	24.0933	5	ESC	A	gdf11	3.443	10.758	159.233	ESC_gdf11
WT0_1	Hoxc9	32.41	0	iPSC	A	gdf11	11.973	12.4187	1.36194	iPSC_gdf11
WT0_1	Hoxc9	32.41	0	iPSC	A	gdf11	11.973	12.4187	1.36194	iPSC_gdf11
WT1_1	Hoxc9	32.62	1	iPSC	A	gdf11	11.74	12.4187	1.60066	iPSC_gdf11
WT1_1	Hoxc9	32.62	1	iPSC	A	gdf11	11.74	12.4187	1.60066	iPSC_gdf11
WT3_1	Hoxc9	26.69	3	iPSC	A	gdf11	5.6	12.4187	112.882	iPSC_gdf11
WT3_1	Hoxc9	26.69	3	iPSC	A	gdf11	5.6	12.4187	112.882	iPSC_gdf11
WT5_1	Hoxc9	24.5333	5	iPSC	A	gdf11	4.323	12.4187	273.551	iPSC_gdf11
WT5_1	Hoxc9	24.5333	5	iPSC	A	gdf11	4.323	12.4187	273.551	iPSC_gdf11
B40_2	Hoxc9	32.6333	0	ESC	B	gdf11	10.687	10.758	1.05044	ESC_gdf11
B40_2	Hoxc9	32.6333	0	ESC	B	gdf11	10.687	10.758	1.05044	ESC_gdf11
B41_2	Hoxc9	31.7567	1	ESC	B	gdf11	11.087	10.758	0.796088	ESC_gdf11
B41_2	Hoxc9	31.7567	1	ESC	B	gdf11	11.087	10.758	0.796088	ESC_gdf11
B43_2	Hoxc9	26.8333	3	ESC	B	gdf11	5.753	10.758	32.1111	ESC_gdf11
B43_2	Hoxc9	26.8333	3	ESC	B	gdf11	5.753	10.758	32.1111	ESC_gdf11
WT0_2	Hoxc9	32.99	0	iPSC	B	gdf11	12.53	12.4187	0.925732	iPSC_gdf11
WT0_2	Hoxc9	32.99	0	iPSC	B	gdf11	12.53	12.4187	0.925732	iPSC_gdf11
WT1_2	Hoxc9	32.0167	1	iPSC	B	gdf11	11.407	12.4187	2.01624	iPSC_gdf11
WT1_2	Hoxc9	32.0167	1	iPSC	B	gdf11	11.407	12.4187	2.01624	iPSC_gdf11
WT3_2	Hoxc9	26.68	3	iPSC	B	gdf11	5.737	12.4187	102.655	iPSC_gdf11
WT3_2	Hoxc9	26.68	3	iPSC	B	gdf11	5.737	12.4187	102.655	iPSC_gdf11
WT5_2	Hoxc9	24.33	5	iPSC	B	gdf11	3.94	12.4187	356.725	iPSC_gdf11
WT5_2	Hoxc9	24.33	5	iPSC	B	gdf11	3.94	12.4187	356.725	iPSC_gdf11
B40_3	Hoxc9	31.4867	0	ESC	C	gdf11	10.997	10.758	0.847332	ESC_gdf11
B40_3	Hoxc9	31.4867	0	ESC	C	gdf11	10.997	10.758	0.847332	ESC_gdf11
B41_3	Hoxc9	30.7733	1	ESC	C	gdf11	10.693	10.758	1.04608	ESC_gdf11
B41_3	Hoxc9	30.7733	1	ESC	C	gdf11	10.693	10.758	1.04608	ESC_gdf11
B43_3	Hoxc9	26.7933	3	ESC	C	gdf11	5.94	10.758	28.2074	ESC_gdf11
B43_3	Hoxc9	26.7933	3	ESC	C	gdf11	5.94	10.758	28.2074	ESC_gdf11
B45_3	Hoxc9	23.7533	5	ESC	C	gdf11	3.487	10.758	154.45	ESC_gdf11
B45_3	Hoxc9	23.7533	5	ESC	C	gdf11	3.487	10.758	154.45	ESC_gdf11
WT0_3	Hoxc9	33.03	0	iPSC	C	gdf11	12.753	12.4187	0.793151	iPSC_gdf11
WT0_3	Hoxc9	33.03	0	iPSC	C	gdf11	12.753	12.4187	0.793151	iPSC_gdf11
WT1_3	Hoxc9	32.0233	1	iPSC	C	gdf11	11.843	12.4187	1.49037	iPSC_gdf11
WT1_3	Hoxc9	32.0233	1	iPSC	C	gdf11	11.843	12.4187	1.49037	iPSC_gdf11
WT3_3	Hoxc9	26.7967	3	iPSC	C	gdf11	5.797	12.4187	98.4737	iPSC_gdf11
WT3_3	Hoxc9	26.7967	3	iPSC	C	gdf11	5.797	12.4187	98.4737	iPSC_gdf11
WT5_3	Hoxc9	23.9733	5	iPSC	C	gdf11	3.76	12.4187	404.127	iPSC_gdf11
WT5_3	Hoxc9	23.9733	5	iPSC	C	gdf11	3.76	12.4187	404.127	iPSC_gdf11
B40_1	Hoxc9	30.8933	0	ESC	A	nogdf11	10.59	10.758	1.1235	ESC_nogdf11
B40_1	Hoxc9	30.8933	0	ESC	A	nogdf11	10.59	10.758	1.1235	ESC_nogdf11
B41_1	Hoxc9	31.35	1	ESC	A	nogdf11	10.853	10.758	0.936272	ESC_nogdf11
B41_1	Hoxc9	31.35	1	ESC	A	nogdf11	10.853	10.758	0.936272	ESC_nogdf11
B43_1	Hoxc9	26.5433	3	ESC	A	nogdf11	5.643	10.758	34.6552	ESC_nogdf11
B43_1	Hoxc9	26.5433	3	ESC	A	nogdf11	5.643	10.758	34.6552	ESC_nogdf11
B45_1	Hoxc9	24.0933	5	ESC	A	nogdf11	3.443	10.758	159.233	ESC_nogdf11
B45_1	Hoxc9	24.0933	5	ESC	A	nogdf11	3.443	10.758	159.233	ESC_nogdf11
B47_1	Hoxc9	24.3533	7	ESC	A	nogdf11	3.137	10.758	196.856	ESC_nogdf11
B47_1	Hoxc9	24.3533	7	ESC	A	nogdf11	3.137	10.758	196.856	ESC_nogdf11
B47_1_gdf11	Hoxc9	21.6	7	ESC	A	gdf11	0.273	10.758	1433.18	ESC_gdf11
B47_1_gdf11	Hoxc9	21.6	7	ESC	A	gdf11	0.273	10.758	1433.18	ESC_gdf11
WT0_1	Hoxc9	32.41	0	iPSC	A	nogdf11	11.973	12.4187	1.36194	iPSC_nogdf11
WT0_1	Hoxc9	32.41	0	iPSC	A	nogdf11	11.973	12.4187	1.36194	iPSC_nogdf11
WT1_1	Hoxc9	32.62	1	iPSC	A	nogdf11	11.74	12.4187	1.60066	iPSC_nogdf11
WT1_1	Hoxc9	32.62	1	iPSC	A	nogdf11	11.74	12.4187	1.60066	iPSC_nogdf11
WT3_1	Hoxc9	26.69	3	iPSC	A	nogdf11	5.6	12.4187	112.882	iPSC_nogdf11
WT3_1	Hoxc9	26.69	3	iPSC	A	nogdf11	5.6	12.4187	112.882	iPSC_nogdf11
WT5_1	Hoxc9	24.5333	5	iPSC	A	nogdf11	4.323	12.4187	273.551	iPSC_nogdf11
WT5_1	Hoxc9	24.5333	5	iPSC	A	nogdf11	4.323	12.4187	273.551	iPSC_nogdf11
WT7_1	Hoxc9	24.7667	7	iPSC	A	nogdf11	4.08	12.4187	323.734	iPSC_nogdf11
WT7_1	Hoxc9	24.7667	7	iPSC	A	nogdf11	4.08	12.4187	323.734	iPSC_nogdf11
WT7_1_gdf11	Hoxc9	21.6367	7	iPSC	A	gdf11	0.943	12.4187	2847.87	iPSC_gdf11
WT7_1_gdf11	Hoxc9	21.6367	7	iPSC	A	gdf11	0.943	12.4187	2847.87	iPSC_gdf11
B40_2	Hoxc9	32.6333	0	ESC	B	nogdf11	10.687	10.758	1.05044	ESC_nogdf11
B40_2	Hoxc9	32.6333	0	ESC	B	nogdf11	10.687	10.758	1.05044	ESC_nogdf11
B41_2	Hoxc9	31.7567	1	ESC	B	nogdf11	11.087	10.758	0.796088	ESC_nogdf11
B41_2	Hoxc9	31.7567	1	ESC	B	nogdf11	11.087	10.758	0.796088	ESC_nogdf11
B43_2	Hoxc9	26.8333	3	ESC	B	nogdf11	5.753	10.758	32.1111	ESC_nogdf11
B43_2	Hoxc9	26.8333	3	ESC	B	nogdf11	5.753	10.758	32.1111	ESC_nogdf11
WT0_2	Hoxc9	32.99	0	iPSC	B	nogdf11	12.53	12.4187	0.925732	iPSC_nogdf11
WT0_2	Hoxc9	32.99	0	iPSC	B	nogdf11	12.53	12.4187	0.925732	iPSC_nogdf11
WT1_2	Hoxc9	32.0167	1	iPSC	B	nogdf11	11.407	12.4187	2.01624	iPSC_nogdf11
WT1_2	Hoxc9	32.0167	1	iPSC	B	nogdf11	11.407	12.4187	2.01624	iPSC_nogdf11
WT3_2	Hoxc9	26.68	3	iPSC	B	nogdf11	5.737	12.4187	102.655	iPSC_nogdf11
WT3_2	Hoxc9	26.68	3	iPSC	B	nogdf11	5.737	12.4187	102.655	iPSC_nogdf11
WT5_2	Hoxc9	24.33	5	iPSC	B	nogdf11	3.94	12.4187	356.725	iPSC_nogdf11
WT5_2	Hoxc9	24.33	5	iPSC	B	nogdf11	3.94	12.4187	356.725	iPSC_nogdf11
WT7_2	Hoxc9	24.59	7	iPSC	B	nogdf11	4.01	12.4187	339.829	iPSC_nogdf11
WT7_2	Hoxc9	24.59	7	iPSC	B	nogdf11	4.01	12.4187	339.829	iPSC_nogdf11
WT7_2_gdf11	Hoxc9	21.59	7	iPSC	B	gdf11	0.603	12.4187	3604.71	iPSC_gdf11
WT7_2_gdf11	Hoxc9	21.59	7	iPSC	B	gdf11	0.603	12.4187	3604.71	iPSC_gdf11
B40_3	Hoxc9	31.4867	0	ESC	C	nogdf11	10.997	10.758	0.847332	ESC_nogdf11
B40_3	Hoxc9	31.4867	0	ESC	C	nogdf11	10.997	10.758	0.847332	ESC_nogdf11
B41_3	Hoxc9	30.7733	1	ESC	C	nogdf11	10.693	10.758	1.04608	ESC_nogdf11
B41_3	Hoxc9	30.7733	1	ESC	C	nogdf11	10.693	10.758	1.04608	ESC_nogdf11
B43_3	Hoxc9	26.7933	3	ESC	C	nogdf11	5.94	10.758	28.2074	ESC_nogdf11
B43_3	Hoxc9	26.7933	3	ESC	C	nogdf11	5.94	10.758	28.2074	ESC_nogdf11
B45_3	Hoxc9	23.7533	5	ESC	C	nogdf11	3.487	10.758	154.45	ESC_nogdf11
B45_3	Hoxc9	23.7533	5	ESC	C	nogdf11	3.487	10.758	154.45	ESC_nogdf11
B47_3	Hoxc9	24.5067	7	ESC	C	nogdf11	3.297	10.758	176.191	ESC_nogdf11
B47_3	Hoxc9	24.5067	7	ESC	C	nogdf11	3.297	10.758	176.191	ESC_nogdf11
B47_3_gdf11	Hoxc9	21.6433	7	ESC	C	gdf11	0.473	10.758	1247.65	ESC_gdf11
B47_3_gdf11	Hoxc9	21.6433	7	ESC	C	gdf11	0.473	10.758	1247.65	ESC_gdf11
WT0_3	Hoxc9	33.03	0	iPSC	C	nogdf11	12.753	12.4187	0.793151	iPSC_nogdf11
WT0_3	Hoxc9	33.03	0	iPSC	C	nogdf11	12.753	12.4187	0.793151	iPSC_nogdf11
WT1_3	Hoxc9	32.0233	1	iPSC	C	nogdf11	11.843	12.4187	1.49037	iPSC_nogdf11
WT1_3	Hoxc9	32.0233	1	iPSC	C	nogdf11	11.843	12.4187	1.49037	iPSC_nogdf11
WT3_3	Hoxc9	26.7967	3	iPSC	C	nogdf11	5.797	12.4187	98.4737	iPSC_nogdf11
WT3_3	Hoxc9	26.7967	3	iPSC	C	nogdf11	5.797	12.4187	98.4737	iPSC_nogdf11
WT5_3	Hoxc9	23.9733	5	iPSC	C	nogdf11	3.76	12.4187	404.127	iPSC_nogdf11
WT5_3	Hoxc9	23.9733	5	iPSC	C	nogdf11	3.76	12.4187	404.127	iPSC_nogdf11
WT7_3	Hoxc9	24.56	7	iPSC	C	nogdf11	3.713	12.4187	417.51	iPSC_nogdf11
WT7_3	Hoxc9	24.56	7	iPSC	C	nogdf11	3.713	12.4187	417.51	iPSC_nogdf11
WT7_3_gdf11	Hoxc9	23.21	7	iPSC	C	gdf11	1.223	12.4187	2345.48	iPSC_gdf11
WT7_3_gdf11	Hoxc9	23.21	7	iPSC	C	gdf11	1.223	12.4187	2345.48	iPSC_gdf11
B40_1	Hoxd12	35.6967	0	ESC	A	gdf11	15.393	14.4477	0.51931	ESC_gdf11
B40_1	Hoxd12	35.6967	0	ESC	A	gdf11	15.393	14.4477	0.51931	ESC_gdf11
B41_1	Hoxd12	34.1067	1	ESC	A	gdf11	13.61	14.4477	1.78716	ESC_gdf11
B41_1	Hoxd12	34.1067	1	ESC	A	gdf11	13.61	14.4477	1.78716	ESC_gdf11
B43_1	Hoxd12	35.0033	3	ESC	A	gdf11	14.103	14.4477	1.26986	ESC_gdf11
B43_1	Hoxd12	35.0033	3	ESC	A	gdf11	14.103	14.4477	1.26986	ESC_gdf11
B45_1	Hoxd12	33.6067	5	ESC	A	gdf11	12.957	14.4477	2.81019	ESC_gdf11
B45_1	Hoxd12	33.6067	5	ESC	A	gdf11	12.957	14.4477	2.81019	ESC_gdf11
WT0_1	Hoxd12	35.2633	0	iPSC	A	gdf11	14.827	15.5357	1.63429	iPSC_gdf11
WT0_1	Hoxd12	35.2633	0	iPSC	A	gdf11	14.827	15.5357	1.63429	iPSC_gdf11
WT1_1	Hoxd12	36.07	1	iPSC	A	gdf11	15.19	15.5357	1.27074	iPSC_gdf11
WT1_1	Hoxd12	36.07	1	iPSC	A	gdf11	15.19	15.5357	1.27074	iPSC_gdf11
WT3_1	Hoxd12	36.0833	3	iPSC	A	gdf11	14.993	15.5357	1.45666	iPSC_gdf11
WT3_1	Hoxd12	36.0833	3	iPSC	A	gdf11	14.993	15.5357	1.45666	iPSC_gdf11
WT5_1	Hoxd12	35.1333	5	iPSC	A	gdf11	14.923	15.5357	1.52908	iPSC_gdf11
WT5_1	Hoxd12	35.1333	5	iPSC	A	gdf11	14.923	15.5357	1.52908	iPSC_gdf11
B40_2	Hoxd12	35.75	0	ESC	B	gdf11	13.803	14.4477	1.56338	ESC_gdf11
B40_2	Hoxd12	35.75	0	ESC	B	gdf11	13.803	14.4477	1.56338	ESC_gdf11
B41_2	Hoxd12	33.93	1	ESC	B	gdf11	13.26	14.4477	2.27784	ESC_gdf11
B41_2	Hoxd12	33.93	1	ESC	B	gdf11	13.26	14.4477	2.27784	ESC_gdf11
B43_2	Hoxd12	35.89	3	ESC	B	gdf11	14.81	14.4477	0.777905	ESC_gdf11
B43_2	Hoxd12	35.89	3	ESC	B	gdf11	14.81	14.4477	0.777905	ESC_gdf11
WT0_2	Hoxd12	36.46	0	iPSC	B	gdf11	16	15.5357	0.724806	iPSC_gdf11
WT0_2	Hoxd12	36.46	0	iPSC	B	gdf11	16	15.5357	0.724806	iPSC_gdf11
WT1_2	Hoxd12	34.9467	1	iPSC	B	gdf11	14.337	15.5357	2.29527	iPSC_gdf11
WT1_2	Hoxd12	34.9467	1	iPSC	B	gdf11	14.337	15.5357	2.29527	iPSC_gdf11
WT3_2	Hoxd12	35.6433	3	iPSC	B	gdf11	14.7	15.5357	1.78468	iPSC_gdf11
WT3_2	Hoxd12	35.6433	3	iPSC	B	gdf11	14.7	15.5357	1.78468	iPSC_gdf11
WT5_2	Hoxd12	34.6833	5	iPSC	B	gdf11	14.293	15.5357	2.36636	iPSC_gdf11
WT5_2	Hoxd12	34.6833	5	iPSC	B	gdf11	14.293	15.5357	2.36636	iPSC_gdf11
B40_3	Hoxd12	34.6367	0	ESC	C	gdf11	14.147	14.4477	1.23171	ESC_gdf11
B40_3	Hoxd12	34.6367	0	ESC	C	gdf11	14.147	14.4477	1.23171	ESC_gdf11
B41_3	Hoxd12	33.9933	1	ESC	C	gdf11	13.913	14.4477	1.44861	ESC_gdf11
B41_3	Hoxd12	33.9933	1	ESC	C	gdf11	13.913	14.4477	1.44861	ESC_gdf11
B43_3	Hoxd12	35.2	3	ESC	C	gdf11	14.347	14.4477	1.07227	ESC_gdf11
B43_3	Hoxd12	35.2	3	ESC	C	gdf11	14.347	14.4477	1.07227	ESC_gdf11
B45_3	Hoxd12	34.2467	5	ESC	C	gdf11	13.98	14.4477	1.38287	ESC_gdf11
B45_3	Hoxd12	34.2467	5	ESC	C	gdf11	13.98	14.4477	1.38287	ESC_gdf11
WT0_3	Hoxd12	36.0567	0	iPSC	C	gdf11	15.78	15.5357	0.844206	iPSC_gdf11
WT0_3	Hoxd12	36.0567	0	iPSC	C	gdf11	15.78	15.5357	0.844206	iPSC_gdf11
WT1_3	Hoxd12	34.5933	1	iPSC	C	gdf11	14.413	15.5357	2.17749	iPSC_gdf11
WT1_3	Hoxd12	34.5933	1	iPSC	C	gdf11	14.413	15.5357	2.17749	iPSC_gdf11
WT3_3	Hoxd12	35.2367	3	iPSC	C	gdf11	14.237	15.5357	2.46001	iPSC_gdf11
WT3_3	Hoxd12	35.2367	3	iPSC	C	gdf11	14.237	15.5357	2.46001	iPSC_gdf11
WT5_3	Hoxd12	35.2233	5	iPSC	C	gdf11	15.01	15.5357	1.4396	iPSC_gdf11
WT5_3	Hoxd12	35.2233	5	iPSC	C	gdf11	15.01	15.5357	1.4396	iPSC_gdf11
B40_1	Hoxd12	35.6967	0	ESC	A	nogdf11	15.393	14.4477	0.51931	ESC_nogdf11
B40_1	Hoxd12	35.6967	0	ESC	A	nogdf11	15.393	14.4477	0.51931	ESC_nogdf11
B41_1	Hoxd12	34.1067	1	ESC	A	nogdf11	13.61	14.4477	1.78716	ESC_nogdf11
B41_1	Hoxd12	34.1067	1	ESC	A	nogdf11	13.61	14.4477	1.78716	ESC_nogdf11
B43_1	Hoxd12	35.0033	3	ESC	A	nogdf11	14.103	14.4477	1.26986	ESC_nogdf11
B43_1	Hoxd12	35.0033	3	ESC	A	nogdf11	14.103	14.4477	1.26986	ESC_nogdf11
B45_1	Hoxd12	33.6067	5	ESC	A	nogdf11	12.957	14.4477	2.81019	ESC_nogdf11
B45_1	Hoxd12	33.6067	5	ESC	A	nogdf11	12.957	14.4477	2.81019	ESC_nogdf11
B47_1	Hoxd12	34.3833	7	ESC	A	nogdf11	13.167	14.4477	2.42951	ESC_nogdf11
B47_1	Hoxd12	34.3833	7	ESC	A	nogdf11	13.167	14.4477	2.42951	ESC_nogdf11
B47_1_gdf11	Hoxd12	29.6667	7	ESC	A	gdf11	8.34	14.4477	68.959	ESC_gdf11
B47_1_gdf11	Hoxd12	29.6667	7	ESC	A	gdf11	8.34	14.4477	68.959	ESC_gdf11
WT0_1	Hoxd12	35.2633	0	iPSC	A	nogdf11	14.827	15.5357	1.63429	iPSC_nogdf11
WT0_1	Hoxd12	35.2633	0	iPSC	A	nogdf11	14.827	15.5357	1.63429	iPSC_nogdf11
WT1_1	Hoxd12	36.07	1	iPSC	A	nogdf11	15.19	15.5357	1.27074	iPSC_nogdf11
WT1_1	Hoxd12	36.07	1	iPSC	A	nogdf11	15.19	15.5357	1.27074	iPSC_nogdf11
WT3_1	Hoxd12	36.0833	3	iPSC	A	nogdf11	14.993	15.5357	1.45666	iPSC_nogdf11
WT3_1	Hoxd12	36.0833	3	iPSC	A	nogdf11	14.993	15.5357	1.45666	iPSC_nogdf11
WT5_1	Hoxd12	35.1333	5	iPSC	A	nogdf11	14.923	15.5357	1.52908	iPSC_nogdf11
WT5_1	Hoxd12	35.1333	5	iPSC	A	nogdf11	14.923	15.5357	1.52908	iPSC_nogdf11
WT7_1	Hoxd12	35.5367	7	iPSC	A	nogdf11	14.85	15.5357	1.60845	iPSC_nogdf11
WT7_1	Hoxd12	35.5367	7	iPSC	A	nogdf11	14.85	15.5357	1.60845	iPSC_nogdf11
WT7_1_gdf11	Hoxd12	30.75	7	iPSC	A	gdf11	10.057	15.5357	44.5906	iPSC_gdf11
WT7_1_gdf11	Hoxd12	30.75	7	iPSC	A	gdf11	10.057	15.5357	44.5906	iPSC_gdf11
B40_2	Hoxd12	35.75	0	ESC	B	nogdf11	13.803	14.4477	1.56338	ESC_nogdf11
B40_2	Hoxd12	35.75	0	ESC	B	nogdf11	13.803	14.4477	1.56338	ESC_nogdf11
B41_2	Hoxd12	33.93	1	ESC	B	nogdf11	13.26	14.4477	2.27784	ESC_nogdf11
B41_2	Hoxd12	33.93	1	ESC	B	nogdf11	13.26	14.4477	2.27784	ESC_nogdf11
B43_2	Hoxd12	35.89	3	ESC	B	nogdf11	14.81	14.4477	0.777905	ESC_nogdf11
B43_2	Hoxd12	35.89	3	ESC	B	nogdf11	14.81	14.4477	0.777905	ESC_nogdf11
WT0_2	Hoxd12	36.46	0	iPSC	B	nogdf11	16	15.5357	0.724806	iPSC_nogdf11
WT0_2	Hoxd12	36.46	0	iPSC	B	nogdf11	16	15.5357	0.724806	iPSC_nogdf11
WT1_2	Hoxd12	34.9467	1	iPSC	B	nogdf11	14.337	15.5357	2.29527	iPSC_nogdf11
WT1_2	Hoxd12	34.9467	1	iPSC	B	nogdf11	14.337	15.5357	2.29527	iPSC_nogdf11
WT3_2	Hoxd12	35.6433	3	iPSC	B	nogdf11	14.7	15.5357	1.78468	iPSC_nogdf11
WT3_2	Hoxd12	35.6433	3	iPSC	B	nogdf11	14.7	15.5357	1.78468	iPSC_nogdf11
WT5_2	Hoxd12	34.6833	5	iPSC	B	nogdf11	14.293	15.5357	2.36636	iPSC_nogdf11
WT5_2	Hoxd12	34.6833	5	iPSC	B	nogdf11	14.293	15.5357	2.36636	iPSC_nogdf11
WT7_2	Hoxd12	35.88	7	iPSC	B	nogdf11	15.3	15.5357	1.17745	iPSC_nogdf11
WT7_2	Hoxd12	35.88	7	iPSC	B	nogdf11	15.3	15.5357	1.17745	iPSC_nogdf11
WT7_2_gdf11	Hoxd12	30.7733	7	iPSC	B	gdf11	9.787	15.5357	53.7677	iPSC_gdf11
WT7_2_gdf11	Hoxd12	30.7733	7	iPSC	B	gdf11	9.787	15.5357	53.7677	iPSC_gdf11
B40_3	Hoxd12	34.6367	0	ESC	C	nogdf11	14.147	14.4477	1.23171	ESC_nogdf11
B40_3	Hoxd12	34.6367	0	ESC	C	nogdf11	14.147	14.4477	1.23171	ESC_nogdf11
B41_3	Hoxd12	33.9933	1	ESC	C	nogdf11	13.913	14.4477	1.44861	ESC_nogdf11
B41_3	Hoxd12	33.9933	1	ESC	C	nogdf11	13.913	14.4477	1.44861	ESC_nogdf11
B43_3	Hoxd12	35.2	3	ESC	C	nogdf11	14.347	14.4477	1.07227	ESC_nogdf11
B43_3	Hoxd12	35.2	3	ESC	C	nogdf11	14.347	14.4477	1.07227	ESC_nogdf11
B45_3	Hoxd12	34.2467	5	ESC	C	nogdf11	13.98	14.4477	1.38287	ESC_nogdf11
B45_3	Hoxd12	34.2467	5	ESC	C	nogdf11	13.98	14.4477	1.38287	ESC_nogdf11
B47_3	Hoxd12	34.8033	7	ESC	C	nogdf11	13.593	14.4477	1.80834	ESC_nogdf11
B47_3	Hoxd12	34.8033	7	ESC	C	nogdf11	13.593	14.4477	1.80834	ESC_nogdf11
B47_3_gdf11	Hoxd12	30.52	7	ESC	C	gdf11	9.35	14.4477	34.2413	ESC_gdf11
B47_3_gdf11	Hoxd12	30.52	7	ESC	C	gdf11	9.35	14.4477	34.2413	ESC_gdf11
WT0_3	Hoxd12	36.0567	0	iPSC	C	nogdf11	15.78	15.5357	0.844206	iPSC_nogdf11
WT0_3	Hoxd12	36.0567	0	iPSC	C	nogdf11	15.78	15.5357	0.844206	iPSC_nogdf11
WT1_3	Hoxd12	34.5933	1	iPSC	C	nogdf11	14.413	15.5357	2.17749	iPSC_nogdf11
WT1_3	Hoxd12	34.5933	1	iPSC	C	nogdf11	14.413	15.5357	2.17749	iPSC_nogdf11
WT3_3	Hoxd12	35.2367	3	iPSC	C	nogdf11	14.237	15.5357	2.46001	iPSC_nogdf11
WT3_3	Hoxd12	35.2367	3	iPSC	C	nogdf11	14.237	15.5357	2.46001	iPSC_nogdf11
WT5_3	Hoxd12	35.2233	5	iPSC	C	nogdf11	15.01	15.5357	1.4396	iPSC_nogdf11
WT5_3	Hoxd12	35.2233	5	iPSC	C	nogdf11	15.01	15.5357	1.4396	iPSC_nogdf11
WT7_3	Hoxd12	35.9267	7	iPSC	C	nogdf11	15.08	15.5357	1.37142	iPSC_nogdf11
WT7_3	Hoxd12	35.9267	7	iPSC	C	nogdf11	15.08	15.5357	1.37142	iPSC_nogdf11
WT7_3_gdf11	Hoxd12	32.0167	7	iPSC	C	gdf11	10.03	15.5357	45.4329	iPSC_gdf11
WT7_3_gdf11	Hoxd12	32.0167	7	iPSC	C	gdf11	10.03	15.5357	45.4329	iPSC_gdf11
B40_1	Sox1	31.6133	0	ESC	A	gdf11	11.31	11.1987	0.925732	ESC_gdf11
B40_1	Sox1	31.6133	0	ESC	A	gdf11	11.31	11.1987	0.925732	ESC_gdf11
B41_1	Sox1	31.2933	1	ESC	A	gdf11	10.797	11.1987	1.32103	ESC_gdf11
B41_1	Sox1	31.2933	1	ESC	A	gdf11	10.797	11.1987	1.32103	ESC_gdf11
B43_1	Sox1	32.4767	3	ESC	A	gdf11	11.577	11.1987	0.769326	ESC_gdf11
B43_1	Sox1	32.4767	3	ESC	A	gdf11	11.577	11.1987	0.769326	ESC_gdf11
B45_1	Sox1	33.2367	5	ESC	A	gdf11	12.587	11.1987	0.382006	ESC_gdf11
B45_1	Sox1	33.2367	5	ESC	A	gdf11	12.587	11.1987	0.382006	ESC_gdf11
WT0_1	Sox1	31.25	0	iPSC	A	gdf11	10.813	10.7767	0.97513	iPSC_gdf11
WT0_1	Sox1	31.25	0	iPSC	A	gdf11	10.813	10.7767	0.97513	iPSC_gdf11
WT1_1	Sox1	32.4	1	iPSC	A	gdf11	11.52	10.7767	0.597358	iPSC_gdf11
WT1_1	Sox1	32.4	1	iPSC	A	gdf11	11.52	10.7767	0.597358	iPSC_gdf11
WT3_1	Sox1	33.2267	3	iPSC	A	gdf11	12.137	10.7767	0.389492	iPSC_gdf11
WT3_1	Sox1	33.2267	3	iPSC	A	gdf11	12.137	10.7767	0.389492	iPSC_gdf11
WT5_1	Sox1	34.41	5	iPSC	A	gdf11	14.2	10.7767	0.0932125	iPSC_gdf11
WT5_1	Sox1	34.41	5	iPSC	A	gdf11	14.2	10.7767	0.0932125	iPSC_gdf11
B40_2	Sox1	32.68	0	ESC	B	gdf11	10.733	11.1987	1.38096	ESC_gdf11
B40_2	Sox1	32.68	0	ESC	B	gdf11	10.733	11.1987	1.38096	ESC_gdf11
B41_2	Sox1	31.0667	1	ESC	B	gdf11	10.397	11.1987	1.74311	ESC_gdf11
B41_2	Sox1	31.0667	1	ESC	B	gdf11	10.397	11.1987	1.74311	ESC_gdf11
B43_2	Sox1	32.9567	3	ESC	B	gdf11	11.877	11.1987	0.624887	ESC_gdf11
B43_2	Sox1	32.9567	3	ESC	B	gdf11	11.877	11.1987	0.624887	ESC_gdf11
WT0_2	Sox1	30.96	0	iPSC	B	gdf11	10.5	10.7767	1.21139	iPSC_gdf11
WT0_2	Sox1	30.96	0	iPSC	B	gdf11	10.5	10.7767	1.21139	iPSC_gdf11
WT1_2	Sox1	30.36	1	iPSC	B	gdf11	9.75	10.7767	2.03731	iPSC_gdf11
WT1_2	Sox1	30.36	1	iPSC	B	gdf11	9.75	10.7767	2.03731	iPSC_gdf11
WT3_2	Sox1	33.53	3	iPSC	B	gdf11	12.587	10.7767	0.285125	iPSC_gdf11
WT3_2	Sox1	33.53	3	iPSC	B	gdf11	12.587	10.7767	0.285125	iPSC_gdf11
WT5_2	Sox1	33.5433	5	iPSC	B	gdf11	13.153	10.7767	0.192598	iPSC_gdf11
WT5_2	Sox1	33.5433	5	iPSC	B	gdf11	13.153	10.7767	0.192598	iPSC_gdf11
B40_3	Sox1	32.0433	0	ESC	C	gdf11	11.553	11.1987	0.782231	ESC_gdf11
B40_3	Sox1	32.0433	0	ESC	C	gdf11	11.553	11.1987	0.782231	ESC_gdf11
B41_3	Sox1	30.86	1	ESC	C	gdf11	10.78	11.1987	1.33669	ESC_gdf11
B41_3	Sox1	30.86	1	ESC	C	gdf11	10.78	11.1987	1.33669	ESC_gdf11
B43_3	Sox1	32.7133	3	ESC	C	gdf11	11.86	11.1987	0.632294	ESC_gdf11
B43_3	Sox1	32.7133	3	ESC	C	gdf11	11.86	11.1987	0.632294	ESC_gdf11
B45_3	Sox1	32.85	5	ESC	C	gdf11	12.583	11.1987	0.383066	ESC_gdf11
B45_3	Sox1	32.85	5	ESC	C	gdf11	12.583	11.1987	0.383066	ESC_gdf11
WT0_3	Sox1	31.2933	0	iPSC	C	gdf11	11.017	10.7767	0.84655	iPSC_gdf11
WT0_3	Sox1	31.2933	0	iPSC	C	gdf11	11.017	10.7767	0.84655	iPSC_gdf11
WT1_3	Sox1	30.7333	1	iPSC	C	gdf11	10.553	10.7767	1.1677	iPSC_gdf11
WT1_3	Sox1	30.7333	1	iPSC	C	gdf11	10.553	10.7767	1.1677	iPSC_gdf11
WT3_3	Sox1	33.67	3	iPSC	C	gdf11	12.67	10.7767	0.269184	iPSC_gdf11
WT3_3	Sox1	33.67	3	iPSC	C	gdf11	12.67	10.7767	0.269184	iPSC_gdf11
WT5_3	Sox1	32.9733	5	iPSC	C	gdf11	12.76	10.7767	0.252905	iPSC_gdf11
WT5_3	Sox1	32.9733	5	iPSC	C	gdf11	12.76	10.7767	0.252905	iPSC_gdf11
B40_1	Sox1	31.6133	0	ESC	A	nogdf11	11.31	11.1987	0.925732	ESC_nogdf11
B40_1	Sox1	31.6133	0	ESC	A	nogdf11	11.31	11.1987	0.925732	ESC_nogdf11
B41_1	Sox1	31.2933	1	ESC	A	nogdf11	10.797	11.1987	1.32103	ESC_nogdf11
B41_1	Sox1	31.2933	1	ESC	A	nogdf11	10.797	11.1987	1.32103	ESC_nogdf11
B43_1	Sox1	32.4767	3	ESC	A	nogdf11	11.577	11.1987	0.769326	ESC_nogdf11
B43_1	Sox1	32.4767	3	ESC	A	nogdf11	11.577	11.1987	0.769326	ESC_nogdf11
B45_1	Sox1	33.2367	5	ESC	A	nogdf11	12.587	11.1987	0.382006	ESC_nogdf11
B45_1	Sox1	33.2367	5	ESC	A	nogdf11	12.587	11.1987	0.382006	ESC_nogdf11
B47_1	Sox1	35.59	7	ESC	A	nogdf11	14.373	11.1987	0.110772	ESC_nogdf11
B47_1	Sox1	35.59	7	ESC	A	nogdf11	14.373	11.1987	0.110772	ESC_nogdf11
B47_1_gdf11	Sox1	36.3467	7	ESC	A	gdf11	15.02	11.1987	0.0707398	ESC_gdf11
B47_1_gdf11	Sox1	36.3467	7	ESC	A	gdf11	15.02	11.1987	0.0707398	ESC_gdf11
WT0_1	Sox1	31.25	0	iPSC	A	nogdf11	10.813	10.7767	0.97513	iPSC_nogdf11
WT0_1	Sox1	31.25	0	iPSC	A	nogdf11	10.813	10.7767	0.97513	iPSC_nogdf11
WT1_1	Sox1	32.4	1	iPSC	A	nogdf11	11.52	10.7767	0.597358	iPSC_nogdf11
WT1_1	Sox1	32.4	1	iPSC	A	nogdf11	11.52	10.7767	0.597358	iPSC_nogdf11
WT3_1	Sox1	33.2267	3	iPSC	A	nogdf11	12.137	10.7767	0.389492	iPSC_nogdf11
WT3_1	Sox1	33.2267	3	iPSC	A	nogdf11	12.137	10.7767	0.389492	iPSC_nogdf11
WT5_1	Sox1	34.41	5	iPSC	A	nogdf11	14.2	10.7767	0.0932125	iPSC_nogdf11
WT5_1	Sox1	34.41	5	iPSC	A	nogdf11	14.2	10.7767	0.0932125	iPSC_nogdf11
WT7_1	Sox1	35.8133	7	iPSC	A	nogdf11	15.127	10.7767	0.0490252	iPSC_nogdf11
WT7_1	Sox1	35.8133	7	iPSC	A	nogdf11	15.127	10.7767	0.0490252	iPSC_nogdf11
WT7_1_gdf11	Sox1	36.9933	7	iPSC	A	gdf11	16.3	10.7767	0.0217426	iPSC_gdf11
WT7_1_gdf11	Sox1	36.9933	7	iPSC	A	gdf11	16.3	10.7767	0.0217426	iPSC_gdf11
B40_2	Sox1	32.68	0	ESC	B	nogdf11	10.733	11.1987	1.38096	ESC_nogdf11
B40_2	Sox1	32.68	0	ESC	B	nogdf11	10.733	11.1987	1.38096	ESC_nogdf11
B41_2	Sox1	31.0667	1	ESC	B	nogdf11	10.397	11.1987	1.74311	ESC_nogdf11
B41_2	Sox1	31.0667	1	ESC	B	nogdf11	10.397	11.1987	1.74311	ESC_nogdf11
B43_2	Sox1	32.9567	3	ESC	B	nogdf11	11.877	11.1987	0.624887	ESC_nogdf11
B43_2	Sox1	32.9567	3	ESC	B	nogdf11	11.877	11.1987	0.624887	ESC_nogdf11
WT0_2	Sox1	30.96	0	iPSC	B	nogdf11	10.5	10.7767	1.21139	iPSC_nogdf11
WT0_2	Sox1	30.96	0	iPSC	B	nogdf11	10.5	10.7767	1.21139	iPSC_nogdf11
WT1_2	Sox1	30.36	1	iPSC	B	nogdf11	9.75	10.7767	2.03731	iPSC_nogdf11
WT1_2	Sox1	30.36	1	iPSC	B	nogdf11	9.75	10.7767	2.03731	iPSC_nogdf11
WT3_2	Sox1	33.53	3	iPSC	B	nogdf11	12.587	10.7767	0.285125	iPSC_nogdf11
WT3_2	Sox1	33.53	3	iPSC	B	nogdf11	12.587	10.7767	0.285125	iPSC_nogdf11
WT5_2	Sox1	33.5433	5	iPSC	B	nogdf11	13.153	10.7767	0.192598	iPSC_nogdf11
WT5_2	Sox1	33.5433	5	iPSC	B	nogdf11	13.153	10.7767	0.192598	iPSC_nogdf11
WT7_2	Sox1	35.3733	7	iPSC	B	nogdf11	14.793	10.7767	0.0617964	iPSC_nogdf11
WT7_2	Sox1	35.3733	7	iPSC	B	nogdf11	14.793	10.7767	0.0617964	iPSC_nogdf11
WT7_2_gdf11	Sox1	37.8433	7	iPSC	B	gdf11	16.857	10.7767	0.0147787	iPSC_gdf11
WT7_2_gdf11	Sox1	37.8433	7	iPSC	B	gdf11	16.857	10.7767	0.0147787	iPSC_gdf11
B40_3	Sox1	32.0433	0	ESC	C	nogdf11	11.553	11.1987	0.782231	ESC_nogdf11
B40_3	Sox1	32.0433	0	ESC	C	nogdf11	11.553	11.1987	0.782231	ESC_nogdf11
B41_3	Sox1	30.86	1	ESC	C	nogdf11	10.78	11.1987	1.33669	ESC_nogdf11
B41_3	Sox1	30.86	1	ESC	C	nogdf11	10.78	11.1987	1.33669	ESC_nogdf11
B43_3	Sox1	32.7133	3	ESC	C	nogdf11	11.86	11.1987	0.632294	ESC_nogdf11
B43_3	Sox1	32.7133	3	ESC	C	nogdf11	11.86	11.1987	0.632294	ESC_nogdf11
B45_3	Sox1	32.85	5	ESC	C	nogdf11	12.583	11.1987	0.383066	ESC_nogdf11
B45_3	Sox1	32.85	5	ESC	C	nogdf11	12.583	11.1987	0.383066	ESC_nogdf11
B47_3	Sox1	34.9667	7	ESC	C	nogdf11	13.757	11.1987	0.169772	ESC_nogdf11
B47_3	Sox1	34.9667	7	ESC	C	nogdf11	13.757	11.1987	0.169772	ESC_nogdf11
B47_3_gdf11	Sox1	36.74	7	ESC	C	gdf11	15.57	11.1987	0.0483167	ESC_gdf11
B47_3_gdf11	Sox1	36.74	7	ESC	C	gdf11	15.57	11.1987	0.0483167	ESC_gdf11
WT0_3	Sox1	31.2933	0	iPSC	C	nogdf11	11.017	10.7767	0.84655	iPSC_nogdf11
WT0_3	Sox1	31.2933	0	iPSC	C	nogdf11	11.017	10.7767	0.84655	iPSC_nogdf11
WT1_3	Sox1	30.7333	1	iPSC	C	nogdf11	10.553	10.7767	1.1677	iPSC_nogdf11
WT1_3	Sox1	30.7333	1	iPSC	C	nogdf11	10.553	10.7767	1.1677	iPSC_nogdf11
WT3_3	Sox1	33.67	3	iPSC	C	nogdf11	12.67	10.7767	0.269184	iPSC_nogdf11
WT3_3	Sox1	33.67	3	iPSC	C	nogdf11	12.67	10.7767	0.269184	iPSC_nogdf11
WT5_3	Sox1	32.9733	5	iPSC	C	nogdf11	12.76	10.7767	0.252905	iPSC_nogdf11
WT5_3	Sox1	32.9733	5	iPSC	C	nogdf11	12.76	10.7767	0.252905	iPSC_nogdf11
WT7_3	Sox1	35.01	7	iPSC	C	nogdf11	14.163	10.7767	0.0956339	iPSC_nogdf11
WT7_3	Sox1	35.01	7	iPSC	C	nogdf11	14.163	10.7767	0.0956339	iPSC_nogdf11
WT7_3_gdf11	Sox1	35.19	7	iPSC	C	gdf11	13.203	10.7767	0.186038	iPSC_gdf11
WT7_3_gdf11	Sox1	35.19	7	iPSC	C	gdf11	13.203	10.7767	0.186038	iPSC_gdf11
B40_1	Sox2	20.3233	0	ESC	A	gdf11	0.02	-0.248	0.83047	ESC_gdf11
B40_1	Sox2	20.3233	0	ESC	A	gdf11	0.02	-0.248	0.83047	ESC_gdf11
B41_1	Sox2	21	1	ESC	A	gdf11	0.503	-0.248	0.594192	ESC_gdf11
B41_1	Sox2	21	1	ESC	A	gdf11	0.503	-0.248	0.594192	ESC_gdf11
B43_1	Sox2	22.93	3	ESC	A	gdf11	2.03	-0.248	0.206183	ESC_gdf11
B43_1	Sox2	22.93	3	ESC	A	gdf11	2.03	-0.248	0.206183	ESC_gdf11
B45_1	Sox2	24.2767	5	ESC	A	gdf11	3.627	-0.248	0.0681567	ESC_gdf11
B45_1	Sox2	24.2767	5	ESC	A	gdf11	3.627	-0.248	0.0681567	ESC_gdf11
WT0_1	Sox2	20.5033	0	iPSC	A	gdf11	0.067	0.281333	1.16017	iPSC_gdf11
WT0_1	Sox2	20.5033	0	iPSC	A	gdf11	0.067	0.281333	1.16017	iPSC_gdf11
WT1_1	Sox2	21.6167	1	iPSC	A	gdf11	0.737	0.281333	0.729173	iPSC_gdf11
WT1_1	Sox2	21.6167	1	iPSC	A	gdf11	0.737	0.281333	0.729173	iPSC_gdf11
WT3_1	Sox2	23.5767	3	iPSC	A	gdf11	2.487	0.281333	0.216784	iPSC_gdf11
WT3_1	Sox2	23.5767	3	iPSC	A	gdf11	2.487	0.281333	0.216784	iPSC_gdf11
WT5_1	Sox2	24.4833	5	iPSC	A	gdf11	4.273	0.281333	0.0628621	iPSC_gdf11
WT5_1	Sox2	24.4833	5	iPSC	A	gdf11	4.273	0.281333	0.0628621	iPSC_gdf11
B40_2	Sox2	21.25	0	ESC	B	gdf11	-0.697	-0.248	1.36509	ESC_gdf11
B40_2	Sox2	21.25	0	ESC	B	gdf11	-0.697	-0.248	1.36509	ESC_gdf11
B41_2	Sox2	20.76	1	ESC	B	gdf11	0.09	-0.248	0.791137	ESC_gdf11
B41_2	Sox2	20.76	1	ESC	B	gdf11	0.09	-0.248	0.791137	ESC_gdf11
B43_2	Sox2	22.87	3	ESC	B	gdf11	1.79	-0.248	0.243501	ESC_gdf11
B43_2	Sox2	22.87	3	ESC	B	gdf11	1.79	-0.248	0.243501	ESC_gdf11
WT0_2	Sox2	20.9867	0	iPSC	B	gdf11	0.527	0.281333	0.843426	iPSC_gdf11
WT0_2	Sox2	20.9867	0	iPSC	B	gdf11	0.527	0.281333	0.843426	iPSC_gdf11
WT1_2	Sox2	20.9433	1	iPSC	B	gdf11	0.333	0.281333	0.964821	iPSC_gdf11
WT1_2	Sox2	20.9433	1	iPSC	B	gdf11	0.333	0.281333	0.964821	iPSC_gdf11
WT3_2	Sox2	23.48	3	iPSC	B	gdf11	2.537	0.281333	0.2094	iPSC_gdf11
WT3_2	Sox2	23.48	3	iPSC	B	gdf11	2.537	0.281333	0.2094	iPSC_gdf11
WT5_2	Sox2	24.6733	5	iPSC	B	gdf11	4.283	0.281333	0.0624278	iPSC_gdf11
WT5_2	Sox2	24.6733	5	iPSC	B	gdf11	4.283	0.281333	0.0624278	iPSC_gdf11
B40_3	Sox2	20.4233	0	ESC	C	gdf11	-0.067	-0.248	0.882091	ESC_gdf11
B40_3	Sox2	20.4233	0	ESC	C	gdf11	-0.067	-0.248	0.882091	ESC_gdf11
B41_3	Sox2	21.08	1	ESC	C	gdf11	1	-0.248	0.421031	ESC_gdf11
B41_3	Sox2	21.08	1	ESC	C	gdf11	1	-0.248	0.421031	ESC_gdf11
B43_3	Sox2	22.9933	3	ESC	C	gdf11	2.14	-0.248	0.191047	ESC_gdf11
B43_3	Sox2	22.9933	3	ESC	C	gdf11	2.14	-0.248	0.191047	ESC_gdf11
B45_3	Sox2	24.0067	5	ESC	C	gdf11	3.74	-0.248	0.063022	ESC_gdf11
B45_3	Sox2	24.0067	5	ESC	C	gdf11	3.74	-0.248	0.063022	ESC_gdf11
WT0_3	Sox2	20.5267	0	iPSC	C	gdf11	0.25	0.281333	1.02196	iPSC_gdf11
WT0_3	Sox2	20.5267	0	iPSC	C	gdf11	0.25	0.281333	1.02196	iPSC_gdf11
WT1_3	Sox2	20.8033	1	iPSC	C	gdf11	0.623	0.281333	0.789129	iPSC_gdf11
WT1_3	Sox2	20.8033	1	iPSC	C	gdf11	0.623	0.281333	0.789129	iPSC_gdf11
WT3_3	Sox2	23.6567	3	iPSC	C	gdf11	2.657	0.281333	0.192687	iPSC_gdf11
WT3_3	Sox2	23.6567	3	iPSC	C	gdf11	2.657	0.281333	0.192687	iPSC_gdf11
WT5_3	Sox2	24.1367	5	iPSC	C	gdf11	3.923	0.281333	0.0801215	iPSC_gdf11
WT5_3	Sox2	24.1367	5	iPSC	C	gdf11	3.923	0.281333	0.0801215	iPSC_gdf11
B40_1	Sox2	20.3233	0	ESC	A	nogdf11	0.02	-0.248	0.83047	ESC_nogdf11
B40_1	Sox2	20.3233	0	ESC	A	nogdf11	0.02	-0.248	0.83047	ESC_nogdf11
B41_1	Sox2	21	1	ESC	A	nogdf11	0.503	-0.248	0.594192	ESC_nogdf11
B41_1	Sox2	21	1	ESC	A	nogdf11	0.503	-0.248	0.594192	ESC_nogdf11
B43_1	Sox2	22.93	3	ESC	A	nogdf11	2.03	-0.248	0.206183	ESC_nogdf11
B43_1	Sox2	22.93	3	ESC	A	nogdf11	2.03	-0.248	0.206183	ESC_nogdf11
B45_1	Sox2	24.2767	5	ESC	A	nogdf11	3.627	-0.248	0.0681567	ESC_nogdf11
B45_1	Sox2	24.2767	5	ESC	A	nogdf11	3.627	-0.248	0.0681567	ESC_nogdf11
B47_1	Sox2	25.4867	7	ESC	A	nogdf11	4.27	-0.248	0.0436462	ESC_nogdf11
B47_1	Sox2	25.4867	7	ESC	A	nogdf11	4.27	-0.248	0.0436462	ESC_nogdf11
B47_1_gdf11	Sox2	26.4733	7	ESC	A	gdf11	5.147	-0.248	0.0237653	ESC_gdf11
B47_1_gdf11	Sox2	26.4733	7	ESC	A	gdf11	5.147	-0.248	0.0237653	ESC_gdf11
WT0_1	Sox2	20.5033	0	iPSC	A	nogdf11	0.067	0.281333	1.16017	iPSC_nogdf11
WT0_1	Sox2	20.5033	0	iPSC	A	nogdf11	0.067	0.281333	1.16017	iPSC_nogdf11
WT1_1	Sox2	21.6167	1	iPSC	A	nogdf11	0.737	0.281333	0.729173	iPSC_nogdf11
WT1_1	Sox2	21.6167	1	iPSC	A	nogdf11	0.737	0.281333	0.729173	iPSC_nogdf11
WT3_1	Sox2	23.5767	3	iPSC	A	nogdf11	2.487	0.281333	0.216784	iPSC_nogdf11
WT3_1	Sox2	23.5767	3	iPSC	A	nogdf11	2.487	0.281333	0.216784	iPSC_nogdf11
WT5_1	Sox2	24.4833	5	iPSC	A	nogdf11	4.273	0.281333	0.0628621	iPSC_nogdf11
WT5_1	Sox2	24.4833	5	iPSC	A	nogdf11	4.273	0.281333	0.0628621	iPSC_nogdf11
WT7_1	Sox2	24.9467	7	iPSC	A	nogdf11	4.26	0.281333	0.0634311	iPSC_nogdf11
WT7_1	Sox2	24.9467	7	iPSC	A	nogdf11	4.26	0.281333	0.0634311	iPSC_nogdf11
WT7_1_gdf11	Sox2	26.0767	7	iPSC	A	gdf11	5.383	0.281333	0.0291236	iPSC_gdf11
WT7_1_gdf11	Sox2	26.0767	7	iPSC	A	gdf11	5.383	0.281333	0.0291236	iPSC_gdf11
B40_2	Sox2	21.25	0	ESC	B	nogdf11	-0.697	-0.248	1.36509	ESC_nogdf11
B40_2	Sox2	21.25	0	ESC	B	nogdf11	-0.697	-0.248	1.36509	ESC_nogdf11
B41_2	Sox2	20.76	1	ESC	B	nogdf11	0.09	-0.248	0.791137	ESC_nogdf11
B41_2	Sox2	20.76	1	ESC	B	nogdf11	0.09	-0.248	0.791137	ESC_nogdf11
B43_2	Sox2	22.87	3	ESC	B	nogdf11	1.79	-0.248	0.243501	ESC_nogdf11
B43_2	Sox2	22.87	3	ESC	B	nogdf11	1.79	-0.248	0.243501	ESC_nogdf11
WT0_2	Sox2	20.9867	0	iPSC	B	nogdf11	0.527	0.281333	0.843426	iPSC_nogdf11
WT0_2	Sox2	20.9867	0	iPSC	B	nogdf11	0.527	0.281333	0.843426	iPSC_nogdf11
WT1_2	Sox2	20.9433	1	iPSC	B	nogdf11	0.333	0.281333	0.964821	iPSC_nogdf11
WT1_2	Sox2	20.9433	1	iPSC	B	nogdf11	0.333	0.281333	0.964821	iPSC_nogdf11
WT3_2	Sox2	23.48	3	iPSC	B	nogdf11	2.537	0.281333	0.2094	iPSC_nogdf11
WT3_2	Sox2	23.48	3	iPSC	B	nogdf11	2.537	0.281333	0.2094	iPSC_nogdf11
WT5_2	Sox2	24.6733	5	iPSC	B	nogdf11	4.283	0.281333	0.0624278	iPSC_nogdf11
WT5_2	Sox2	24.6733	5	iPSC	B	nogdf11	4.283	0.281333	0.0624278	iPSC_nogdf11
WT7_2	Sox2	24.94	7	iPSC	B	nogdf11	4.36	0.281333	0.0591833	iPSC_nogdf11
WT7_2	Sox2	24.94	7	iPSC	B	nogdf11	4.36	0.281333	0.0591833	iPSC_nogdf11
WT7_2_gdf11	Sox2	25.9967	7	iPSC	B	gdf11	5.01	0.281333	0.0377163	iPSC_gdf11
WT7_2_gdf11	Sox2	25.9967	7	iPSC	B	gdf11	5.01	0.281333	0.0377163	iPSC_gdf11
B40_3	Sox2	20.4233	0	ESC	C	nogdf11	-0.067	-0.248	0.882091	ESC_nogdf11
B40_3	Sox2	20.4233	0	ESC	C	nogdf11	-0.067	-0.248	0.882091	ESC_nogdf11
B41_3	Sox2	21.08	1	ESC	C	nogdf11	1	-0.248	0.421031	ESC_nogdf11
B41_3	Sox2	21.08	1	ESC	C	nogdf11	1	-0.248	0.421031	ESC_nogdf11
B43_3	Sox2	22.9933	3	ESC	C	nogdf11	2.14	-0.248	0.191047	ESC_nogdf11
B43_3	Sox2	22.9933	3	ESC	C	nogdf11	2.14	-0.248	0.191047	ESC_nogdf11
B45_3	Sox2	24.0067	5	ESC	C	nogdf11	3.74	-0.248	0.063022	ESC_nogdf11
B45_3	Sox2	24.0067	5	ESC	C	nogdf11	3.74	-0.248	0.063022	ESC_nogdf11
B47_3	Sox2	25.46	7	ESC	C	nogdf11	4.25	-0.248	0.0442555	ESC_nogdf11
B47_3	Sox2	25.46	7	ESC	C	nogdf11	4.25	-0.248	0.0442555	ESC_nogdf11
B47_3_gdf11	Sox2	26.6633	7	ESC	C	gdf11	5.493	-0.248	0.0186976	ESC_gdf11
B47_3_gdf11	Sox2	26.6633	7	ESC	C	gdf11	5.493	-0.248	0.0186976	ESC_gdf11
WT0_3	Sox2	20.5267	0	iPSC	C	nogdf11	0.25	0.281333	1.02196	iPSC_nogdf11
WT0_3	Sox2	20.5267	0	iPSC	C	nogdf11	0.25	0.281333	1.02196	iPSC_nogdf11
WT1_3	Sox2	20.8033	1	iPSC	C	nogdf11	0.623	0.281333	0.789129	iPSC_nogdf11
WT1_3	Sox2	20.8033	1	iPSC	C	nogdf11	0.623	0.281333	0.789129	iPSC_nogdf11
WT3_3	Sox2	23.6567	3	iPSC	C	nogdf11	2.657	0.281333	0.192687	iPSC_nogdf11
WT3_3	Sox2	23.6567	3	iPSC	C	nogdf11	2.657	0.281333	0.192687	iPSC_nogdf11
WT5_3	Sox2	24.1367	5	iPSC	C	nogdf11	3.923	0.281333	0.0801215	iPSC_nogdf11
WT5_3	Sox2	24.1367	5	iPSC	C	nogdf11	3.923	0.281333	0.0801215	iPSC_nogdf11
WT7_3	Sox2	25.09	7	iPSC	C	nogdf11	4.243	0.281333	0.0641829	iPSC_nogdf11
WT7_3	Sox2	25.09	7	iPSC	C	nogdf11	4.243	0.281333	0.0641829	iPSC_nogdf11
WT7_3_gdf11	Sox2	25.9333	7	iPSC	C	gdf11	3.947	0.281333	0.0787997	iPSC_gdf11
WT7_3_gdf11	Sox2	25.9333	7	iPSC	C	gdf11	3.947	0.281333	0.0787997	iPSC_gdf11
B40_1	Tbra	31.04	0	ESC	A	gdf11	10.737	10.6267	0.926374	ESC_gdf11
B40_1	Tbra	31.04	0	ESC	A	gdf11	10.737	10.6267	0.926374	ESC_gdf11
B41_1	Tbra	31.95	1	ESC	A	gdf11	11.453	10.6267	0.563961	ESC_gdf11
B41_1	Tbra	31.95	1	ESC	A	gdf11	11.453	10.6267	0.563961	ESC_gdf11
B43_1	Tbra	20.3533	3	ESC	A	gdf11	-0.547	10.6267	2309.98	ESC_gdf11
B43_1	Tbra	20.3533	3	ESC	A	gdf11	-0.547	10.6267	2309.98	ESC_gdf11
B45_1	Tbra	22.74	5	ESC	A	gdf11	2.09	10.6267	371.358	ESC_gdf11
B45_1	Tbra	22.74	5	ESC	A	gdf11	2.09	10.6267	371.358	ESC_gdf11
WT0_1	Tbra	31.4333	0	iPSC	A	gdf11	10.997	10.71	0.819605	iPSC_gdf11
WT0_1	Tbra	31.4333	0	iPSC	A	gdf11	10.997	10.71	0.819605	iPSC_gdf11
WT1_1	Tbra	31.92	1	iPSC	A	gdf11	11.04	10.71	0.795536	iPSC_gdf11
WT1_1	Tbra	31.92	1	iPSC	A	gdf11	11.04	10.71	0.795536	iPSC_gdf11
WT3_1	Tbra	19.98	3	iPSC	A	gdf11	-1.11	10.71	3615.55	iPSC_gdf11
WT3_1	Tbra	19.98	3	iPSC	A	gdf11	-1.11	10.71	3615.55	iPSC_gdf11
WT5_1	Tbra	22.87	5	iPSC	A	gdf11	2.66	10.71	265.028	iPSC_gdf11
WT5_1	Tbra	22.87	5	iPSC	A	gdf11	2.66	10.71	265.028	iPSC_gdf11
B40_2	Tbra	32.03	0	ESC	B	gdf11	10.083	10.6267	1.45767	ESC_gdf11
B40_2	Tbra	32.03	0	ESC	B	gdf11	10.083	10.6267	1.45767	ESC_gdf11
B41_2	Tbra	31.83	1	ESC	B	gdf11	11.16	10.6267	0.690956	ESC_gdf11
B41_2	Tbra	31.83	1	ESC	B	gdf11	11.16	10.6267	0.690956	ESC_gdf11
B43_2	Tbra	20.5567	3	ESC	B	gdf11	-0.523	10.6267	2271.87	ESC_gdf11
B43_2	Tbra	20.5567	3	ESC	B	gdf11	-0.523	10.6267	2271.87	ESC_gdf11
WT0_2	Tbra	30.88	0	iPSC	B	gdf11	10.42	10.71	1.22264	iPSC_gdf11
WT0_2	Tbra	30.88	0	iPSC	B	gdf11	10.42	10.71	1.22264	iPSC_gdf11
WT1_2	Tbra	31.1033	1	iPSC	B	gdf11	10.493	10.71	1.16231	iPSC_gdf11
WT1_2	Tbra	31.1033	1	iPSC	B	gdf11	10.493	10.71	1.16231	iPSC_gdf11
WT3_2	Tbra	20.0833	3	iPSC	B	gdf11	-0.86	10.71	3040.3	iPSC_gdf11
WT3_2	Tbra	20.0833	3	iPSC	B	gdf11	-0.86	10.71	3040.3	iPSC_gdf11
WT5_2	Tbra	22.79	5	iPSC	B	gdf11	2.4	10.71	317.365	iPSC_gdf11
WT5_2	Tbra	22.79	5	iPSC	B	gdf11	2.4	10.71	317.365	iPSC_gdf11
B40_3	Tbra	31.55	0	ESC	C	gdf11	11.06	10.6267	0.740549	ESC_gdf11
B40_3	Tbra	31.55	0	ESC	C	gdf11	11.06	10.6267	0.740549	ESC_gdf11
B41_3	Tbra	31.54	1	ESC	C	gdf11	11.46	10.6267	0.561231	ESC_gdf11
B41_3	Tbra	31.54	1	ESC	C	gdf11	11.46	10.6267	0.561231	ESC_gdf11
B43_3	Tbra	20.22	3	ESC	C	gdf11	-0.633	10.6267	2451.87	ESC_gdf11
B43_3	Tbra	20.22	3	ESC	C	gdf11	-0.633	10.6267	2451.87	ESC_gdf11
B45_3	Tbra	22.7367	5	ESC	C	gdf11	2.47	10.6267	285.365	ESC_gdf11
B45_3	Tbra	22.7367	5	ESC	C	gdf11	2.47	10.6267	285.365	ESC_gdf11
WT0_3	Tbra	30.99	0	iPSC	C	gdf11	10.713	10.71	0.997923	iPSC_gdf11
WT0_3	Tbra	30.99	0	iPSC	C	gdf11	10.713	10.71	0.997923	iPSC_gdf11
WT1_3	Tbra	30.9133	1	iPSC	C	gdf11	10.733	10.71	0.984184	iPSC_gdf11
WT1_3	Tbra	30.9133	1	iPSC	C	gdf11	10.733	10.71	0.984184	iPSC_gdf11
WT3_3	Tbra	20.09	3	iPSC	C	gdf11	-0.91	10.71	3147.52	iPSC_gdf11
WT3_3	Tbra	20.09	3	iPSC	C	gdf11	-0.91	10.71	3147.52	iPSC_gdf11
WT5_3	Tbra	23.6333	5	iPSC	C	gdf11	3.42	10.71	156.498	iPSC_gdf11
WT5_3	Tbra	23.6333	5	iPSC	C	gdf11	3.42	10.71	156.498	iPSC_gdf11
B40_1	Tbra	31.04	0	ESC	A	nogdf11	10.737	10.6267	0.926374	ESC_nogdf11
B40_1	Tbra	31.04	0	ESC	A	nogdf11	10.737	10.6267	0.926374	ESC_nogdf11
B41_1	Tbra	31.95	1	ESC	A	nogdf11	11.453	10.6267	0.563961	ESC_nogdf11
B41_1	Tbra	31.95	1	ESC	A	nogdf11	11.453	10.6267	0.563961	ESC_nogdf11
B43_1	Tbra	20.3533	3	ESC	A	nogdf11	-0.547	10.6267	2309.98	ESC_nogdf11
B43_1	Tbra	20.3533	3	ESC	A	nogdf11	-0.547	10.6267	2309.98	ESC_nogdf11
B45_1	Tbra	22.74	5	ESC	A	nogdf11	2.09	10.6267	371.358	ESC_nogdf11
B45_1	Tbra	22.74	5	ESC	A	nogdf11	2.09	10.6267	371.358	ESC_nogdf11
B47_1	Tbra	22.88	7	ESC	A	nogdf11	1.663	10.6267	499.267	ESC_nogdf11
B47_1	Tbra	22.88	7	ESC	A	nogdf11	1.663	10.6267	499.267	ESC_nogdf11
B47_1_gdf11	Tbra	24.5	7	ESC	A	gdf11	3.173	10.6267	175.298	ESC_gdf11
B47_1_gdf11	Tbra	24.5	7	ESC	A	gdf11	3.173	10.6267	175.298	ESC_gdf11
WT0_1	Tbra	31.4333	0	iPSC	A	nogdf11	10.997	10.71	0.819605	iPSC_nogdf11
WT0_1	Tbra	31.4333	0	iPSC	A	nogdf11	10.997	10.71	0.819605	iPSC_nogdf11
WT1_1	Tbra	31.92	1	iPSC	A	nogdf11	11.04	10.71	0.795536	iPSC_nogdf11
WT1_1	Tbra	31.92	1	iPSC	A	nogdf11	11.04	10.71	0.795536	iPSC_nogdf11
WT3_1	Tbra	19.98	3	iPSC	A	nogdf11	-1.11	10.71	3615.55	iPSC_nogdf11
WT3_1	Tbra	19.98	3	iPSC	A	nogdf11	-1.11	10.71	3615.55	iPSC_nogdf11
WT5_1	Tbra	22.87	5	iPSC	A	nogdf11	2.66	10.71	265.028	iPSC_nogdf11
WT5_1	Tbra	22.87	5	iPSC	A	nogdf11	2.66	10.71	265.028	iPSC_nogdf11
WT7_1	Tbra	22.6767	7	iPSC	A	nogdf11	1.99	10.71	421.679	iPSC_nogdf11
WT7_1	Tbra	22.6767	7	iPSC	A	nogdf11	1.99	10.71	421.679	iPSC_nogdf11
WT7_1_gdf11	Tbra	24.78	7	iPSC	A	gdf11	4.087	10.71	98.5648	iPSC_gdf11
WT7_1_gdf11	Tbra	24.78	7	iPSC	A	gdf11	4.087	10.71	98.5648	iPSC_gdf11
B40_2	Tbra	32.03	0	ESC	B	nogdf11	10.083	10.6267	1.45767	ESC_nogdf11
B40_2	Tbra	32.03	0	ESC	B	nogdf11	10.083	10.6267	1.45767	ESC_nogdf11
B41_2	Tbra	31.83	1	ESC	B	nogdf11	11.16	10.6267	0.690956	ESC_nogdf11
B41_2	Tbra	31.83	1	ESC	B	nogdf11	11.16	10.6267	0.690956	ESC_nogdf11
B43_2	Tbra	20.5567	3	ESC	B	nogdf11	-0.523	10.6267	2271.87	ESC_nogdf11
B43_2	Tbra	20.5567	3	ESC	B	nogdf11	-0.523	10.6267	2271.87	ESC_nogdf11
WT0_2	Tbra	30.88	0	iPSC	B	nogdf11	10.42	10.71	1.22264	iPSC_nogdf11
WT0_2	Tbra	30.88	0	iPSC	B	nogdf11	10.42	10.71	1.22264	iPSC_nogdf11
WT1_2	Tbra	31.1033	1	iPSC	B	nogdf11	10.493	10.71	1.16231	iPSC_nogdf11
WT1_2	Tbra	31.1033	1	iPSC	B	nogdf11	10.493	10.71	1.16231	iPSC_nogdf11
WT3_2	Tbra	20.0833	3	iPSC	B	nogdf11	-0.86	10.71	3040.3	iPSC_nogdf11
WT3_2	Tbra	20.0833	3	iPSC	B	nogdf11	-0.86	10.71	3040.3	iPSC_nogdf11
WT5_2	Tbra	22.79	5	iPSC	B	nogdf11	2.4	10.71	317.365	iPSC_nogdf11
WT5_2	Tbra	22.79	5	iPSC	B	nogdf11	2.4	10.71	317.365	iPSC_nogdf11
WT7_2	Tbra	22.6333	7	iPSC	B	nogdf11	2.053	10.71	403.661	iPSC_nogdf11
WT7_2	Tbra	22.6333	7	iPSC	B	nogdf11	2.053	10.71	403.661	iPSC_nogdf11
WT7_2_gdf11	Tbra	25.0133	7	iPSC	B	gdf11	4.027	10.71	102.75	iPSC_gdf11
WT7_2_gdf11	Tbra	25.0133	7	iPSC	B	gdf11	4.027	10.71	102.75	iPSC_gdf11
B40_3	Tbra	31.55	0	ESC	C	nogdf11	11.06	10.6267	0.740549	ESC_nogdf11
B40_3	Tbra	31.55	0	ESC	C	nogdf11	11.06	10.6267	0.740549	ESC_nogdf11
B41_3	Tbra	31.54	1	ESC	C	nogdf11	11.46	10.6267	0.561231	ESC_nogdf11
B41_3	Tbra	31.54	1	ESC	C	nogdf11	11.46	10.6267	0.561231	ESC_nogdf11
B43_3	Tbra	20.22	3	ESC	C	nogdf11	-0.633	10.6267	2451.87	ESC_nogdf11
B43_3	Tbra	20.22	3	ESC	C	nogdf11	-0.633	10.6267	2451.87	ESC_nogdf11
B45_3	Tbra	22.7367	5	ESC	C	nogdf11	2.47	10.6267	285.365	ESC_nogdf11
B45_3	Tbra	22.7367	5	ESC	C	nogdf11	2.47	10.6267	285.365	ESC_nogdf11
B47_3	Tbra	22.88	7	ESC	C	nogdf11	1.67	10.6267	496.85	ESC_nogdf11
B47_3	Tbra	22.88	7	ESC	C	nogdf11	1.67	10.6267	496.85	ESC_nogdf11
B47_3_gdf11	Tbra	24.5	7	ESC	C	gdf11	3.33	10.6267	157.223	ESC_gdf11
B47_3_gdf11	Tbra	24.5	7	ESC	C	gdf11	3.33	10.6267	157.223	ESC_gdf11
WT0_3	Tbra	30.99	0	iPSC	C	nogdf11	10.713	10.71	0.997923	iPSC_nogdf11
WT0_3	Tbra	30.99	0	iPSC	C	nogdf11	10.713	10.71	0.997923	iPSC_nogdf11
WT1_3	Tbra	30.9133	1	iPSC	C	nogdf11	10.733	10.71	0.984184	iPSC_nogdf11
WT1_3	Tbra	30.9133	1	iPSC	C	nogdf11	10.733	10.71	0.984184	iPSC_nogdf11
WT3_3	Tbra	20.09	3	iPSC	C	nogdf11	-0.91	10.71	3147.52	iPSC_nogdf11
WT3_3	Tbra	20.09	3	iPSC	C	nogdf11	-0.91	10.71	3147.52	iPSC_nogdf11
WT5_3	Tbra	23.6333	5	iPSC	C	nogdf11	3.42	10.71	156.498	iPSC_nogdf11
WT5_3	Tbra	23.6333	5	iPSC	C	nogdf11	3.42	10.71	156.498	iPSC_nogdf11
WT7_3	Tbra	22.9433	7	iPSC	C	nogdf11	2.097	10.71	391.536	iPSC_nogdf11
WT7_3	Tbra	22.9433	7	iPSC	C	nogdf11	2.097	10.71	391.536	iPSC_nogdf11
WT7_3_gdf11	Tbra	26.75	7	iPSC	C	gdf11	4.763	10.71	61.6915	iPSC_gdf11
WT7_3_gdf11	Tbra	26.75	7	iPSC	C	gdf11	4.763	10.71	61.6915	iPSC_gdf11

## Sheet: Supp Fig 4d
WT	WT_ET34	WT_ET51
60	60	59
61	60	58
61	60	59
60	60	60
62	60	59
61	60	60
60	61	59
60	61
60	60
60
61
61
60
61
61
60
61
61
61
62
60
60
60
61
60
60
61
60
61
61

[truncated: 2 more sheets: Supp Fig 4f, Supp Fig 5a]
